# Supplementary material for: 2-(4-Meth­oxy­phen­oxy)acetohydrazide
Source: Acta Crystallogr Sect E Struct Rep Online. 2012 May 31;68(Pt 6):o1969. doi: 10.1107/S160053681202435X (PMC3379517; doi:10.1107/S160053681202435X)
Supplement: Supplementary file 1 [file e-68-o1969-sup1.cif]

##############################################################################
#                                                                            #
# This CIF contains the data in a paper accepted for publication in          #
# Acta Crystallographica Section E. It conforms to the requirements of       #
# Notes for Authors for Acta Crystallographica Section E, and has been       #
# peer reviewed under the auspices of the IUCr Commission on Journals.       #
#                                                                            #
# Full details of the Crystallographic Information File format               #
# are given in the paper "The Crystallographic Information File (CIF):       #
# a New Standard Archive File for Crystallography" by S. R. Hall, F. H.      #
# Allen and I. D. Brown [Acta Cryst. (1991), A47, 655-685].                  #
#                                                                            #
# The current version of the core CIF dictionary is obtainable from          #
# ftp://ftp.iucr.org/pub/cif_core.dic.                                       #
#                                                                            #
# Software is freely available for graphical display of the structure(s)     #
# in this CIF. For information consult the CIF software page                 #
# http://www.iucr.org/resources/cif/software.                                #
#                                                                            #
# This file may be used for bona fide research purposes within the           #
# scientific community so long as proper attribution is given to the journal # 
# article from which it was obtained.                                        #
#                                                                            #
##############################################################################
data_global
_audit_creation_method     SHELXL
_journal_date_recd_electronic     2012-04-05
_journal_date_accepted     2012-05-28
_journal_name_full     'Acta Crystallographica, Section E'
_journal_year     2012
_journal_volume     68
_journal_issue      6
_journal_page_first     o1969
_journal_page_last     o1969
_journal_paper_category     QO
_journal_paper_doi     10.1107/S160053681202435X
_journal_coeditor_code     RK2352
_publ_contact_author_name     'Gang Liu'
_publ_contact_author_address
; College of Food Engineering,
  Jilin Teachers' Institute of Engineering and Technology,
  130052 Changchun, Jilin,
  People's Republic of China
;
_publ_contact_author_email     lg2003915@163.com
_publ_contact_author_fax     '+86 431 86908401'
_publ_contact_author_phone     '+86 431 86908401'
_publ_section_title
;
2-(4-Methoxyphenoxy)acetohydrazide
;
loop_
    _publ_author_name
    _publ_author_footnote
    _publ_author_address
    'Gang Liu' .
;
College of Food Engineering,
Jilin Teachers' Institute of Engineering and Technology,
130052 Changchun, Jilin,
People's Republic of China
;
    'Jie Gao' .
;
College of Food Engineering,
Jilin Teachers' Institute of Engineering and Technology,
130052 Changchun, Jilin,
People's Republic of China
;
data_I
_audit_creation_method     'SHELXL97'
_chemical_name_systematic
;
2-(4-Methoxyphenoxy)acetohydrazide
;
_chemical_name_common     ?
_chemical_formula_moiety     'C9 H12 N2 O3'
_chemical_formula_sum     'C9 H12 N2 O3'
_chemical_formula_iupac     'C9 H12 N2 O3'
_chemical_formula_weight     196.21
_chemical_melting_point     ?
_symmetry_cell_setting     orthorhombic
_symmetry_space_group_name_H-M     'P 21 21 21'
_symmetry_space_group_name_Hall     'P 2ac 2ab'
loop_
    _symmetry_equiv_pos_as_xyz
    'x, y, z'
    '-x+1/2, -y, z+1/2'
    'x+1/2, -y+1/2, -z'
    '-x, y+1/2, -z+1/2'
_cell_length_a     4.0964(17)
_cell_length_b     6.382(3)
_cell_length_c     35.608(14)
_cell_angle_alpha     90.00
_cell_angle_beta     90.00
_cell_angle_gamma     90.00
_cell_volume     930.9(7)
_cell_formula_units_Z     4
_cell_measurement_reflns_used     2044
_cell_measurement_theta_min     2.29
_cell_measurement_theta_max     25.16
_cell_measurement_temperature     298(2)
_exptl_crystal_description     'block'
_exptl_crystal_colour     'colourless'
_exptl_crystal_size_max     0.30
_exptl_crystal_size_mid     0.25
_exptl_crystal_size_min     0.18
_exptl_crystal_density_diffrn     1.400
_exptl_crystal_density_meas     ?
_exptl_crystal_density_method     'not measured'
_exptl_crystal_F_000     416
_exptl_absorpt_coefficient_mu     0.106
_exptl_absorpt_correction_type     multi-scan
_exptl_absorpt_process_details     '(<i>SADABS</i>; Bruker, 2005)'
_exptl_absorpt_correction_T_min     0.9688
_exptl_absorpt_correction_T_max     0.9811
_exptl_special_details
;
;
_diffrn_ambient_temperature     298(2)
_diffrn_radiation_type     'MoK\a'
_diffrn_radiation_wavelength     0.71073
_diffrn_radiation_source     'fine-focus sealed tube'
_diffrn_radiation_monochromator     'graphite'
_diffrn_measurement_device_type     'Bruker SMART APEXII CCD'
_diffrn_measurement_method     '\f and \w scans'
_diffrn_detector_area_resol_mean     ?
_diffrn_reflns_number     4782
_diffrn_reflns_av_R_equivalents     0.0211
_diffrn_reflns_av_sigmaI/netI     0.0222
_diffrn_reflns_theta_min     1.14
_diffrn_reflns_theta_max     25.05
_diffrn_reflns_theta_full     25.05
_diffrn_measured_fraction_theta_max     1.000
_diffrn_measured_fraction_theta_full     1.000
_diffrn_reflns_limit_h_min     -4
_diffrn_reflns_limit_h_max     4
_diffrn_reflns_limit_k_min     -7
_diffrn_reflns_limit_k_max     7
_diffrn_reflns_limit_l_min     -42
_diffrn_reflns_limit_l_max     37
_diffrn_standards_number     ?
_diffrn_standards_interval_count     ?
_diffrn_standards_interval_time     ?
_diffrn_standards_decay_%     ?
_refine_special_details
;
 Refinement of <i>F</i>^2^ against ALL reflections. The weighted
 <i>R</i>-factor <i>wR</i> and goodness of fit <i>S</i> are based on
 <i>F</i>^2^, conventional <i>R</i>-factors <i>R</i> are based on <i>F</i>,
 with <i>F</i> set to zero for negative <i>F</i>^2^. The threshold expression
 of <i>F</i>^2^ > \s(<i>F</i>^2^) is used only for calculating
 <i>R</i>-factors(gt) <i>etc</i>. and is not relevant to the choice of
 reflections for refinement. <i>R</i>-factors based on <i>F</i>^2^ are
 statistically about twice as large as those based on <i>F</i>, and
 <i>R</i>-factors based on ALL data will be even larger.
;
_reflns_number_total     1631
_reflns_number_gt     1503
_reflns_threshold_expression     I>2\s(I)
_refine_ls_structure_factor_coef     Fsqd
_refine_ls_matrix_type     full
_refine_ls_R_factor_all     0.0341
_refine_ls_R_factor_gt     0.0301
_refine_ls_wR_factor_gt     0.0842
_refine_ls_wR_factor_ref     0.0892
_refine_ls_goodness_of_fit_ref     0.876
_refine_ls_restrained_S_all     0.876
_refine_ls_number_reflns     1631
_refine_ls_number_parameters     140
_refine_ls_number_restraints     0
_refine_ls_hydrogen_treatment     mixed
_refine_ls_weighting_scheme     calc
_refine_ls_weighting_details
         'calc w=1/[\s^2^(Fo^2^)+(0.0700P)^2^+0.0870P] where P=(Fo^2^+2Fc^2^)/3'
_atom_sites_solution_hydrogens     geom
_atom_sites_solution_primary     direct
_atom_sites_solution_secondary     difmap
_refine_ls_shift/su_max     0.000
_refine_ls_shift/su_mean     0.000
_refine_diff_density_max     0.093
_refine_diff_density_min     -0.149
_refine_ls_extinction_method     none
_refine_ls_extinction_coef     ?
_refine_ls_abs_structure_details     ?
_refine_ls_abs_structure_Flack     ?
loop_
    _atom_type_symbol
    _atom_type_description
    _atom_type_scat_dispersion_real
    _atom_type_scat_dispersion_imag
    _atom_type_scat_source
    'C' 'C' 0.0033 0.0016
                         'International Tables Vol C Tables 4.2.6.8 and 6.1.1.4'
    'H' 'H' 0.0000 0.0000
                         'International Tables Vol C Tables 4.2.6.8 and 6.1.1.4'
    'N' 'N' 0.0061 0.0033
                         'International Tables Vol C Tables 4.2.6.8 and 6.1.1.4'
    'O' 'O' 0.0106 0.0060
                         'International Tables Vol C Tables 4.2.6.8 and 6.1.1.4'
_computing_data_collection     '<i>APEX2</i> (Bruker, 2005)'
_computing_cell_refinement     '<i>SAINT</i> (Bruker, 2005)'
_computing_data_reduction     '<i>SAINT</i> (Bruker, 2005)'
_computing_structure_solution     '<i>SHELXTL</i> (Sheldrick, 2008)'
_computing_structure_refinement     '<i>SHELXTL</i> (Sheldrick, 2008)'
_computing_molecular_graphics     '<i>SHELXTL</i> (Sheldrick, 2008)'
_computing_publication_material     '<i>SHELXTL</i> (Sheldrick, 2008)'
loop_
    _atom_site_type_symbol
    _atom_site_label
    _atom_site_fract_x
    _atom_site_fract_y
    _atom_site_fract_z
    _atom_site_U_iso_or_equiv
    _atom_site_adp_type
    _atom_site_calc_flag
    _atom_site_refinement_flags
    _atom_site_occupancy
    _atom_site_symmetry_multiplicity
    _atom_site_disorder_assembly
    _atom_site_disorder_group
    O O1 0.7470(4) 0.5028(2) 0.28285(3) 0.0575(4) Uani d . 1 1 . .
    O O3 -0.2287(3) 1.24787(16) 0.45169(3) 0.0492(3) Uani d . 1 1 . .
    O O2 0.2900(3) 0.86238(18) 0.41321(3) 0.0475(3) Uani d . 1 1 . .
    N N1 -0.0331(4) 0.9456(2) 0.47495(3) 0.0375(3) Uani d . 1 1 . .
    N N2 -0.2052(4) 0.9626(2) 0.50921(4) 0.0409(4) Uani d . 1 1 . .
    C C1 0.9213(6) 0.3121(3) 0.28446(6) 0.0622(6) Uani d . 1 1 . .
    H H1A 1.1128 0.3301 0.2997 0.093 Uiso calc R 1 1 . .
    H H1B 0.9844 0.2712 0.2596 0.093 Uiso calc R 1 1 . .
    H H1C 0.7852 0.2055 0.2953 0.093 Uiso calc R 1 1 . .
    C C3 0.4850(5) 0.7769(3) 0.31370(4) 0.0445(4) Uani d . 1 1 . .
    H H3 0.4583 0.8404 0.2904 0.053 Uiso calc R 1 1 . .
    C C7 0.6851(5) 0.4962(3) 0.35087(5) 0.0456(4) Uani d . 1 1 . .
    H H7 0.7943 0.3690 0.3529 0.055 Uiso calc R 1 1 . .
    C C2 0.6424(4) 0.5884(3) 0.31602(4) 0.0418(4) Uani d . 1 1 . .
    C C6 0.5651(4) 0.5936(3) 0.38255(4) 0.0434(4) Uani d . 1 1 . .
    H H6 0.5952 0.5317 0.4059 0.052 Uiso calc R 1 1 . .
    C C9 -0.0652(4) 1.0868(2) 0.44833(4) 0.0354(4) Uani d . 1 1 . .
    C C5 0.4022(4) 0.7803(2) 0.38004(4) 0.0373(4) Uani d . 1 1 . .
    C C8 0.0994(4) 1.0462(2) 0.41147(4) 0.0394(4) Uani d . 1 1 . .
    H H8A -0.0641 1.0315 0.3919 0.047 Uiso calc R 1 1 . .
    H H8B 0.2376 1.1643 0.4051 0.047 Uiso calc R 1 1 . .
    C C4 0.3656(4) 0.8742(3) 0.34537(4) 0.0432(4) Uani d . 1 1 . .
    H H4 0.2604 1.0029 0.3434 0.052 Uiso calc R 1 1 . .
    H H1 0.085(6) 0.833(3) 0.4716(6) 0.060(6) Uiso d . 1 1 . .
    H H2B -0.073(6) 1.041(3) 0.5243(5) 0.063(6) Uiso d . 1 1 . .
    H H2A -0.384(6) 1.036(3) 0.5048(5) 0.059(6) Uiso d . 1 1 . .
loop_
    _atom_site_aniso_label
    _atom_site_aniso_U_11
    _atom_site_aniso_U_22
    _atom_site_aniso_U_33
    _atom_site_aniso_U_12
    _atom_site_aniso_U_13
    _atom_site_aniso_U_23
    O1 0.0747(9) 0.0574(7) 0.0404(7) 0.0081(7) 0.0097(7) -0.0019(5)
    O3 0.0573(8) 0.0379(6) 0.0523(7) 0.0129(6) 0.0001(6) 0.0029(5)
    O2 0.0616(8) 0.0476(7) 0.0333(6) 0.0157(7) 0.0007(6) 0.0033(5)
    N1 0.0445(8) 0.0316(7) 0.0364(7) 0.0048(6) -0.0010(6) 0.0002(5)
    N2 0.0459(9) 0.0384(8) 0.0385(7) -0.0022(7) 0.0027(7) -0.0012(6)
    C1 0.0675(14) 0.0622(12) 0.0570(12) 0.0038(11) 0.0112(11) -0.0109(9)
    C3 0.0533(11) 0.0464(9) 0.0339(8) -0.0017(9) -0.0018(8) 0.0082(7)
    C7 0.0549(11) 0.0383(8) 0.0437(9) 0.0064(8) 0.0028(8) 0.0054(7)
    C2 0.0445(10) 0.0438(9) 0.0369(9) -0.0057(8) 0.0030(7) -0.0010(7)
    C6 0.0536(10) 0.0429(9) 0.0337(8) 0.0032(9) -0.0010(7) 0.0079(7)
    C9 0.0363(8) 0.0298(7) 0.0401(8) -0.0019(7) -0.0087(7) -0.0011(7)
    C5 0.0396(9) 0.0370(8) 0.0354(8) -0.0015(7) -0.0014(7) 0.0010(6)
    C8 0.0430(9) 0.0361(8) 0.0390(8) 0.0026(7) -0.0032(7) 0.0037(7)
    C4 0.0495(10) 0.0386(8) 0.0416(9) 0.0032(8) -0.0021(7) 0.0069(7)
_geom_special_details
;
 All s.u.'s (except the s.u. in the dihedral angle between two l.s. planes)
 are estimated using the full covariance matrix. The cell s.u.'s are taken
 into account individually in the estimation of s.u.'s in distances, angles
 and torsion angles; correlations between s.u.'s in cell parameters are only
 used when they are defined by crystal symmetry. An approximate (isotropic)
 treatment of cell s.u.'s is used for estimating s.u.'s involving l.s. planes.
;
loop_
    _geom_bond_atom_site_label_1
    _geom_bond_atom_site_label_2
    _geom_bond_site_symmetry_2
    _geom_bond_distance
    _geom_bond_publ_flag
    O1 C2 . 1.3701(19) ?
    O1 C1 . 1.412(2) ?
    O3 C9 . 1.2329(18) ?
    O2 C5 . 1.3714(19) ?
    O2 C8 . 1.410(2) ?
    N1 C9 . 1.314(2) ?
    N1 N2 . 1.413(2) ?
    N1 H1 . 0.88(2) ?
    N2 H2B . 0.91(2) ?
    N2 H2A . 0.89(2) ?
    C1 H1A . 0.9600 ?
    C1 H1B . 0.9600 ?
    C1 H1C . 0.9600 ?
    C3 C2 . 1.367(2) ?
    C3 C4 . 1.377(2) ?
    C3 H3 . 0.9300 ?
    C7 C6 . 1.379(2) ?
    C7 C2 . 1.384(2) ?
    C7 H7 . 0.9300 ?
    C6 C5 . 1.368(2) ?
    C6 H6 . 0.9300 ?
    C9 C8 . 1.498(2) ?
    C5 C4 . 1.380(2) ?
    C8 H8A . 0.9700 ?
    C8 H8B . 0.9700 ?
    C4 H4 . 0.9300 ?
loop_
    _geom_angle_atom_site_label_1
    _geom_angle_atom_site_label_2
    _geom_angle_atom_site_label_3
    _geom_angle_site_symmetry_1
    _geom_angle_site_symmetry_3
    _geom_angle
    _geom_angle_publ_flag
    C2 O1 C1 . . 117.82(13) ?
    C5 O2 C8 . . 117.75(11) ?
    C9 N1 N2 . . 121.34(14) ?
    C9 N1 H1 . . 121.3(13) ?
    N2 N1 H1 . . 117.2(14) ?
    N1 N2 H2B . . 104.8(14) ?
    N1 N2 H2A . . 107.4(13) ?
    H2B N2 H2A . . 107.8(19) ?
    O1 C1 H1A . . 109.5 ?
    O1 C1 H1B . . 109.5 ?
    H1A C1 H1B . . 109.5 ?
    O1 C1 H1C . . 109.5 ?
    H1A C1 H1C . . 109.5 ?
    H1B C1 H1C . . 109.5 ?
    C2 C3 C4 . . 120.96(14) ?
    C2 C3 H3 . . 119.5 ?
    C4 C3 H3 . . 119.5 ?
    C6 C7 C2 . . 119.79(16) ?
    C6 C7 H7 . . 120.1 ?
    C2 C7 H7 . . 120.1 ?
    C3 C2 O1 . . 116.49(14) ?
    C3 C2 C7 . . 119.18(15) ?
    O1 C2 C7 . . 124.33(16) ?
    C5 C6 C7 . . 120.86(14) ?
    C5 C6 H6 . . 119.6 ?
    C7 C6 H6 . . 119.6 ?
    O3 C9 N1 . . 123.78(15) ?
    O3 C9 C8 . . 118.28(13) ?
    N1 C9 C8 . . 117.92(13) ?
    C6 C5 O2 . . 116.09(13) ?
    C6 C5 C4 . . 119.31(14) ?
    O2 C5 C4 . . 124.59(14) ?
    O2 C8 C9 . . 110.77(12) ?
    O2 C8 H8A . . 109.5 ?
    C9 C8 H8A . . 109.5 ?
    O2 C8 H8B . . 109.5 ?
    C9 C8 H8B . . 109.5 ?
    H8A C8 H8B . . 108.1 ?
    C3 C4 C5 . . 119.86(15) ?
    C3 C4 H4 . . 120.1 ?
    C5 C4 H4 . . 120.1 ?
loop_
    _geom_torsion_atom_site_label_1
    _geom_torsion_atom_site_label_2
    _geom_torsion_atom_site_label_3
    _geom_torsion_atom_site_label_4
    _geom_torsion_site_symmetry_1
    _geom_torsion_site_symmetry_2
    _geom_torsion_site_symmetry_3
    _geom_torsion_site_symmetry_4
    _geom_torsion
    _geom_torsion_publ_flag
    C4 C3 C2 O1 . . . . 178.88(17) ?
    C4 C3 C2 C7 . . . . -0.8(3) ?
    C1 O1 C2 C3 . . . . 177.62(16) ?
    C1 O1 C2 C7 . . . . -2.7(3) ?
    C6 C7 C2 C3 . . . . 0.9(3) ?
    C6 C7 C2 O1 . . . . -178.80(17) ?
    C2 C7 C6 C5 . . . . 0.4(3) ?
    N2 N1 C9 O3 . . . . 4.3(2) ?
    N2 N1 C9 C8 . . . . -174.01(14) ?
    C7 C6 C5 O2 . . . . 179.31(17) ?
    C7 C6 C5 C4 . . . . -1.7(3) ?
    C8 O2 C5 C6 . . . . -175.24(14) ?
    C8 O2 C5 C4 . . . . 5.8(2) ?
    C5 O2 C8 C9 . . . . 167.00(14) ?
    O3 C9 C8 O2 . . . . 176.64(14) ?
    N1 C9 C8 O2 . . . . -4.9(2) ?
    C2 C3 C4 C5 . . . . -0.5(3) ?
    C6 C5 C4 C3 . . . . 1.7(3) ?
    O2 C5 C4 C3 . . . . -179.35(17) ?
loop_
    _geom_hbond_atom_site_label_D
    _geom_hbond_atom_site_label_H
    _geom_hbond_atom_site_label_A
    _geom_hbond_site_symmetry_A
    _geom_hbond_distance_DH
    _geom_hbond_distance_HA
    _geom_hbond_distance_DA
    _geom_hbond_angle_DHA
    N2 H2A O3 3_476 0.89(2) 2.51(2) 3.155(2) 130.4(16)
    N1 H1 N2 3_566 0.88(2) 2.18(2) 2.984(2) 152.2(18)
    N2 H2B O3 3_576 0.91(2) 2.13(2) 3.027(2) 167.5(18)
