# Supplementary material for: 2-(4-Meth­oxy­phen­oxy)acetohydrazide
Source: Acta Crystallogr Sect E Struct Rep Online. 2012 May 31;68(Pt 6):o1969. doi: 10.1107/S160053681202435X (PMC3379517; doi:10.1107/S160053681202435X)
Supplement: Supplementary file 2 [file e-68-o1969-Isup2.hkl]

# 
# h,k,l, Fc-squared, Fo-squared, sigma(Fo-squared) and status flag 
# 
data_I
_shelx_title ' 2 in  P 21 21 21' 
_shelx_refln_list_code          4 
_shelx_F_calc_maximum       91.85 
_exptl_crystal_F_000       416.00 
_reflns_d_resolution_high  0.8394 
 
loop_ 
 _symmetry_equiv_pos_as_xyz 
 'x, y, z' 
 '-x+1/2, -y, z+1/2' 
 'x+1/2, -y+1/2, -z' 
 '-x, y+1/2, -z+1/2' 
 
_cell_length_a     4.0964 
_cell_length_b     6.3820 
_cell_length_c    35.6080 
_cell_angle_alpha  90.000 
_cell_angle_beta   90.000 
_cell_angle_gamma  90.000 
 
_shelx_F_squared_multiplier     1.000 
 
loop_ 
 _refln_index_h 
 _refln_index_k 
 _refln_index_l 
 _refln_F_squared_calc 
 _refln_F_squared_meas 
 _refln_F_squared_sigma 
 _refln_observed_status 
   2   0   0      235.61      260.81      6.66 o 
   4   0   0        2.13        3.16      1.55 o 
   1   1   0     4344.45     4153.47     38.90 o 
   2   1   0       23.16       25.10      1.01 o 
   3   1   0        0.16        0.86      0.46 o 
   4   1   0        1.77        1.47      0.72 o 
   0   2   0     1583.38     1470.59     33.60 o 
   1   2   0        0.73        0.45      0.23 o 
   2   2   0       59.40       48.68      1.30 o 
   3   2   0       19.41       18.57      1.50 o 
   4   2   0        0.58        0.40      1.04 o 
   1   3   0       97.02       90.36      1.69 o 
   2   3   0        3.22        3.32      0.64 o 
   3   3   0       44.09       48.58      1.76 o 
   4   3   0       53.57       54.99      3.62 o 
   0   4   0      399.96      394.70      4.92 o 
   1   4   0       56.47       55.10      1.57 o 
   2   4   0       88.74       90.69      2.16 o 
   3   4   0        1.23       -0.27      0.65 o 
   4   4   0       35.11       33.54      2.64 o 
   1   5   0       18.93       17.77      0.98 o 
   2   5   0        8.96        9.63      1.00 o 
   3   5   0        4.08        5.90      1.06 o 
   0   6   0       78.45       78.22      4.09 o 
   1   6   0        0.37        2.56      0.82 o 
   2   6   0       72.99       64.88      2.16 o 
   1   7   0       34.23       28.87      2.25 o 
   1   0   1      972.70      985.81     12.38 o 
   2   0   1      431.99      441.10      6.92 o 
   3   0   1       92.45       95.93      2.42 o 
   4   0   1        0.35        0.66      0.68 o 
  -4   1   1       10.58       11.80      1.15 o 
  -3   1   1       15.26       16.68      1.18 o 
  -2   1   1      596.67      595.92     11.33 o 
  -1   1   1     4019.32     3787.03     35.46 o 
   0   1   1      688.87      623.44      7.82 o 
   1   1   1     4020.85     3757.06     43.40 o 
   2   1   1      596.47      597.38      7.00 o 
   3   1   1       15.18       15.45      2.04 o 
   4   1   1       10.58       12.22      2.22 o 
  -4   2   1        1.13        0.01      0.95 o 
  -3   2   1       91.54       82.47      2.34 o 
  -2   2   1      109.69      109.40      2.25 o 
  -1   2   1      494.71      486.82      4.75 o 
   0   2   1      289.12      279.02      2.36 o 
   1   2   1      494.63      480.40      5.26 o 
   2   2   1      109.85      108.51      3.42 o 
   3   2   1       91.77       87.73      5.43 o 
   4   2   1        1.12        0.55      0.88 o 
  -4   3   1       25.06       20.22      2.09 o 
  -3   3   1       77.64       76.77      2.17 o 
  -2   3   1      277.19      289.37      4.09 o 
  -1   3   1      762.94      817.20      7.05 o 
   0   3   1      977.58     1035.51      6.89 o 
   1   3   1      763.06      803.68      9.13 o 
   2   3   1      277.12      281.87      6.24 o 
   3   3   1       77.51       72.77      3.48 o 
   4   3   1       25.11       22.42      5.72 o 
  -4   4   1        4.61        3.93      1.52 o 
  -3   4   1       20.38       17.15      1.30 o 
  -2   4   1       34.28       35.36      1.18 o 
  -1   4   1      105.72      107.62      1.92 o 
   0   4   1      835.52      917.70      6.44 o 
   1   4   1      105.71      108.50      2.12 o 
   2   4   1       34.26       35.91      1.40 o 
   3   4   1       20.40       19.24      3.27 o 
   4   4   1        4.61        2.48      1.42 o 
  -3   5   1       17.34       17.28      1.45 o 
  -2   5   1       95.55       89.43      2.32 o 
  -1   5   1       98.55      100.42      2.03 o 
   0   5   1       25.04       25.95      1.10 o 
   1   5   1       98.60      101.99      2.37 o 
   2   5   1       95.78       90.59      2.16 o 
   3   5   1       17.32       17.99      1.51 o 
  -2   6   1       38.92       36.65      1.71 o 
  -1   6   1       99.04      100.55      2.83 o 
   0   6   1        0.88        0.38      0.76 o 
   1   6   1       99.17      102.49      2.86 o 
   2   6   1       38.93       37.04      1.75 o 
  -1   7   1       19.34       23.94      2.12 o 
   0   7   1       11.04       15.51      3.07 o 
   1   7   1       19.37       21.63      2.07 o 
   0   0   2      763.62      741.64      0.08 o 
   1   0   2       58.77       63.92      3.13 o 
   2   0   2       10.49       10.24      1.12 o 
   3   0   2        9.93        9.68      0.78 o 
   4   0   2       20.49       20.62      2.83 o 
  -4   1   2        1.66        0.44      0.76 o 
  -3   1   2       44.30       51.12      2.69 o 
  -2   1   2      119.27      123.71      2.38 o 
  -1   1   2     7159.79     6693.27     68.14 o 
   0   1   2       64.16       52.76      1.09 o 
   1   1   2     7162.72     6660.59     99.40 o 
   2   1   2      119.30      121.53      2.90 o 
   3   1   2       44.43       47.15      1.46 o 
   4   1   2        1.65        0.76      1.25 o 
  -4   2   2        0.46       -0.82      0.76 o 
  -3   2   2       31.82       30.94      2.08 o 
  -2   2   2     1878.13     1842.51     29.01 o 
  -1   2   2      274.89      284.70      2.95 o 
   0   2   2      415.33      337.55      3.45 o 
   1   2   2      274.78      287.91      3.85 o 
   2   2   2     1879.20     1875.42     14.61 o 
   3   2   2       31.79       36.61      1.93 o 
   4   2   2        0.46        1.79      1.48 o 
  -4   3   2       17.29       18.09      1.70 o 
  -3   3   2      148.49      139.98      2.96 o 
  -2   3   2      289.35      295.63      4.12 o 
  -1   3   2      734.71      755.74      8.54 o 
   0   3   2     1046.49     1109.40      7.87 o 
   1   3   2      735.45      749.62      7.96 o 
   2   3   2      289.40      290.11      7.13 o 
   3   3   2      148.59      134.21      4.96 o 
   4   3   2       17.24       18.74      1.79 o 
  -4   4   2        1.69        0.60      1.26 o 
  -3   4   2      139.37      135.18      2.80 o 
  -2   4   2        7.90        6.76      0.65 o 
  -1   4   2      297.25      301.68      3.28 o 
   0   4   2        0.27       -0.42      0.36 o 
   1   4   2      297.14      297.49      5.73 o 
   2   4   2        7.90        7.41      1.05 o 
   3   4   2      139.39      136.55      3.57 o 
   4   4   2        1.70        0.61      1.95 o 
  -3   5   2       33.01       28.11      2.37 o 
  -2   5   2       53.11       50.97      1.66 o 
  -1   5   2       66.13       66.84      1.75 o 
   0   5   2        2.54        1.54      0.53 o 
   1   5   2       66.36       67.55      1.67 o 
   2   5   2       53.04       49.62      1.79 o 
   3   5   2       32.99       32.47      1.85 o 
  -2   6   2        1.33        1.62      0.70 o 
  -1   6   2       31.27       30.92      2.73 o 
   0   6   2      127.36      131.90      5.51 o 
   1   6   2       31.25       30.96      2.45 o 
   2   6   2        1.35        1.04      0.65 o 
  -1   7   2       23.79       23.28      2.11 o 
   0   7   2       14.51       14.57      2.96 o 
   1   7   2       23.79       21.78      4.36 o 
   1   0   3        0.87        0.82      0.24 o 
   2   0   3      200.08      214.36      3.48 o 
   3   0   3       60.03       60.16      1.67 o 
   4   0   3       16.91       14.87      1.49 o 
  -4   1   3        9.66        9.48      1.17 o 
  -3   1   3      113.09      115.45      2.43 o 
  -2   1   3      105.97      102.93      1.92 o 
  -1   1   3     1799.39     1765.32     15.07 o 
   0   1   3     3072.80     2917.34     34.48 o 
   1   1   3     1800.63     1795.15     34.15 o 
   2   1   3      105.64      103.21      1.99 o 
   3   1   3      112.85      119.23      2.48 o 
   4   1   3        9.68       11.92      2.24 o 
  -4   2   3        3.11        1.73      0.86 o 
  -3   2   3       19.03       16.17      1.65 o 
  -2   2   3      959.36      983.61      9.74 o 
  -1   2   3     1048.57     1067.64      7.89 o 
   0   2   3       32.43       29.70      0.64 o 
   1   2   3     1048.92     1076.74     10.57 o 
   2   2   3      958.83     1014.66     11.33 o 
   3   2   3       18.98       16.60      1.91 o 
   4   2   3        3.12        2.94      1.51 o 
  -4   3   3       52.77       51.50      2.46 o 
  -3   3   3       13.34       12.30      0.97 o 
  -2   3   3      109.59      107.69      1.83 o 
  -1   3   3      167.72      183.71      2.20 o 
   0   3   3      124.07      112.60      1.36 o 
   1   3   3      167.96      180.36      2.67 o 
   2   3   3      109.46      103.44      3.83 o 
   3   3   3       13.36       11.07      1.70 o 
   4   3   3       52.86       56.24      3.98 o 
  -4   4   3       39.65       37.02      2.71 o 
  -3   4   3        3.43        3.36      0.74 o 
  -2   4   3        9.47       10.83      0.77 o 
  -1   4   3      101.47      106.26      1.74 o 
   0   4   3      104.98      111.44      1.43 o 
   1   4   3      101.37      105.82      2.32 o 
   2   4   3        9.51       12.43      1.62 o 
   3   4   3        3.41        3.84      1.13 o 
   4   4   3       39.68       37.98      3.51 o 
  -3   5   3        8.67        9.82      1.57 o 
  -2   5   3        6.48        5.88      0.75 o 
  -1   5   3       19.20       20.01      1.07 o 
   0   5   3        2.45        1.75      0.54 o 
   1   5   3       19.21       18.04      1.09 o 
   2   5   3        6.53        4.93      0.81 o 
   3   5   3        8.66        7.74      1.13 o 
  -2   6   3       25.89       23.25      1.44 o 
  -1   6   3       19.29       22.60      1.52 o 
   0   6   3       32.35       33.56      2.41 o 
   1   6   3       19.26       23.77      1.45 o 
   2   6   3       25.83       22.55      1.36 o 
  -1   7   3       45.68       41.87      3.29 o 
   0   7   3      217.12      220.24      5.59 o 
   1   7   3       45.74       45.65      3.13 o 
   0   0   4      115.40      106.21      2.35 o 
   1   0   4     1422.37     1341.28     13.07 o 
   2   0   4       17.42       20.50      0.86 o 
   3   0   4       40.18       42.22      1.27 o 
   4   0   4      101.09      106.46      3.04 o 
  -4   1   4        0.31        0.15      0.74 o 
  -3   1   4      110.80      112.81      2.16 o 
  -2   1   4      306.06      300.85      4.05 o 
  -1   1   4     3134.08     2993.35     22.27 o 
   0   1   4     8435.89     7555.33     89.94 o 
   1   1   4     3133.24     3036.57     45.43 o 
   2   1   4      305.54      303.34      3.14 o 
   3   1   4      110.96      116.89      2.00 o 
   4   1   4        0.32        2.18      1.53 o 
  -4   2   4       14.54       13.84      1.43 o 
  -3   2   4      148.31      146.87      2.62 o 
  -2   2   4       85.10       78.85      1.61 o 
  -1   2   4     1681.68     1685.96     11.83 o 
   0   2   4      249.80      216.58      2.11 o 
   1   2   4     1680.88     1674.90     16.05 o 
   2   2   4       85.29       75.37      2.68 o 
   3   2   4      148.13      134.33      5.07 o 
   4   2   4       14.53       17.41      2.52 o 
  -4   3   4        6.08        7.32      1.31 o 
  -3   3   4       35.92       34.97      1.40 o 
  -2   3   4       80.92       84.64      1.62 o 
  -1   3   4      118.31      128.26      1.77 o 
   0   3   4      102.94      112.74      1.52 o 
   1   3   4      117.93      129.07      2.17 o 
   2   3   4       80.89       88.25      3.50 o 
   3   3   4       36.04       37.43      2.57 o 
   4   3   4        6.08        4.80      1.76 o 
  -4   4   4       16.62       16.26      1.73 o 
  -3   4   4       32.83       34.92      1.97 o 
  -2   4   4       85.82       87.41      1.77 o 
  -1   4   4       12.40       14.34      0.90 o 
   0   4   4      381.21      382.33      3.46 o 
   1   4   4       12.32       12.69      1.09 o 
   2   4   4       85.78       82.94      3.66 o 
   3   4   4       32.86       32.93      2.77 o 
   4   4   4       16.64       17.49      1.83 o 
  -3   5   4       23.37       20.62      2.19 o 
  -2   5   4       41.02       40.63      1.42 o 
  -1   5   4        7.38        8.07      1.03 o 
   0   5   4        2.71        3.29      0.62 o 
   1   5   4        7.33        7.98      0.82 o 
   2   5   4       40.98       39.33      1.93 o 
   3   5   4       23.33       22.53      1.79 o 
  -2   6   4       22.01       18.77      1.38 o 
  -1   6   4      163.25      163.74      3.65 o 
   0   6   4        0.13        0.27      0.79 o 
   1   6   4      162.88      167.91      3.91 o 
   2   6   4       22.01       20.45      1.40 o 
  -1   7   4        0.39        2.16      1.02 o 
   0   7   4        2.19        4.70      1.28 o 
   1   7   4        0.39        0.97      1.00 o 
   1   0   5     7326.58     6989.82     92.70 o 
   2   0   5      100.90       94.88      1.80 o 
   3   0   5        5.74        7.29      0.58 o 
   4   0   5       40.61       43.72      2.10 o 
  -4   1   5       33.50       31.57      1.75 o 
  -3   1   5      120.99      118.01      2.62 o 
  -2   1   5      289.85      292.37      3.32 o 
  -1   1   5      622.82      632.64      5.87 o 
   0   1   5      268.77      238.40      2.34 o 
   1   1   5      621.64      634.47      9.98 o 
   2   1   5      290.30      288.77      4.11 o 
   3   1   5      121.15      120.56      2.63 o 
   4   1   5       33.55       34.45      3.34 o 
  -4   2   5        9.24        6.67      1.15 o 
  -3   2   5        4.51        4.26      0.64 o 
  -2   2   5      124.77      113.94      3.01 o 
  -1   2   5      270.45      271.72      2.79 o 
   0   2   5       15.24       14.05      0.46 o 
   1   2   5      270.62      271.89      6.49 o 
   2   2   5      124.68      118.92      1.62 o 
   3   2   5        4.52        6.17      1.37 o 
   4   2   5        9.26       11.21      2.29 o 
  -4   3   5       32.28       32.63      2.06 o 
  -3   3   5       71.20       70.33      2.39 o 
  -2   3   5       13.85       15.25      0.78 o 
  -1   3   5      104.54      106.21      2.42 o 
   0   3   5      452.25      477.70      4.23 o 
   1   3   5      104.37      103.71      1.94 o 
   2   3   5       13.82       17.08      1.71 o 
   3   3   5       71.22       63.88      3.46 o 
   4   3   5       32.24       29.90      3.08 o 
  -4   4   5       13.31       15.15      1.94 o 
  -3   4   5       14.48       12.65      1.38 o 
  -2   4   5       27.55       24.33      1.00 o 
  -1   4   5       11.96       12.09      0.72 o 
   0   4   5        2.42        3.97      0.38 o 
   1   4   5       11.99       11.59      1.21 o 
   2   4   5       27.56       23.37      2.10 o 
   3   4   5       14.43       15.93      2.19 o 
   4   4   5       13.31       13.48      1.91 o 
  -3   5   5       15.92       14.71      1.69 o 
  -2   5   5       27.71       30.16      1.27 o 
  -1   5   5       47.50       49.43      2.38 o 
   0   5   5      416.72      431.57      5.14 o 
   1   5   5       47.45       47.65      1.79 o 
   2   5   5       27.62       29.87      1.99 o 
   3   5   5       15.93       15.60      1.84 o 
  -2   6   5        7.46       10.16      1.55 o 
  -1   6   5       54.73       56.65      2.14 o 
   0   6   5        1.06        1.15      0.84 o 
   1   6   5       54.80       52.11      1.91 o 
   2   6   5        7.50        6.87      1.09 o 
  -1   7   5       13.30       13.05      1.71 o 
   0   7   5       37.06       40.61      2.58 o 
   1   7   5       13.29       14.02      1.78 o 
   0   0   6      358.97      317.18      6.14 o 
   1   0   6     3901.33     3810.41     42.55 o 
   2   0   6       25.50       28.36      1.11 o 
   3   0   6        8.14        9.34      0.89 o 
   4   0   6        0.04        0.93      0.81 o 
  -4   1   6       12.09       15.88      1.37 o 
  -3   1   6        8.97        8.43      0.80 o 
  -2   1   6      790.15      806.14      7.14 o 
  -1   1   6      584.31      555.18      5.29 o 
   0   1   6       26.73       28.61      0.68 o 
   1   1   6      584.85      566.28     20.06 o 
   2   1   6      789.86      801.44      7.49 o 
   3   1   6        8.91        8.80      1.10 o 
   4   1   6       12.13       13.42      2.45 o 
  -4   2   6        8.04        8.26      1.25 o 
  -3   2   6       28.59       27.93      1.53 o 
  -2   2   6      338.80      338.87      4.22 o 
  -1   2   6      439.98      434.96      3.96 o 
   0   2   6      596.25      567.37      4.63 o 
   1   2   6      440.23      428.90      6.06 o 
   2   2   6      338.90      348.76      5.97 o 
   3   2   6       28.54       32.28      2.50 o 
   4   2   6        8.01       10.14      2.16 o 
  -4   3   6       16.55       16.25      1.85 o 
  -3   3   6       44.19       39.92      2.55 o 
  -2   3   6       84.06       90.71      1.65 o 
  -1   3   6      129.07      130.82      1.61 o 
   0   3   6        1.79        2.66      0.32 o 
   1   3   6      129.17      132.22      4.25 o 
   2   3   6       84.03       95.68      3.76 o 
   3   3   6       44.15       39.44      2.80 o 
   4   3   6       16.54       19.65      2.71 o 
  -4   4   6       25.47       22.28      2.84 o 
  -3   4   6       16.90       20.83      1.83 o 
  -2   4   6       18.19       18.39      0.96 o 
  -1   4   6      402.16      425.50      4.43 o 
   0   4   6       79.42       82.99      1.29 o 
   1   4   6      402.97      423.54      5.43 o 
   2   4   6       18.20       17.86      1.90 o 
   3   4   6       16.94       17.93      2.38 o 
   4   4   6       25.41       22.87      2.27 o 
  -3   5   6       18.20       16.93      1.78 o 
  -2   5   6       16.59       14.54      1.35 o 
  -1   5   6       22.93       21.86      1.01 o 
   0   5   6      182.10      182.75      3.57 o 
   1   5   6       22.94       21.48      2.02 o 
   2   5   6       16.53       13.94      1.55 o 
   3   5   6       18.25       15.39      2.95 o 
  -2   6   6        2.00        2.49      0.75 o 
  -1   6   6       50.00       48.18      1.99 o 
   0   6   6        0.22        0.30      0.78 o 
   1   6   6       49.97       55.39      2.27 o 
   2   6   6        2.01        1.16      0.80 o 
  -1   7   6        2.04        2.12      1.08 o 
   0   7   6       17.60       20.18      2.84 o 
   1   7   6        2.01        0.59      1.09 o 
   1   0   7      206.35      193.08      2.63 o 
   2   0   7        3.24        3.73      0.52 o 
   3   0   7       37.43       40.23      1.55 o 
   4   0   7        0.19        0.30      0.79 o 
  -4   1   7       24.45       22.94      2.24 o 
  -3   1   7       18.89       18.84      1.66 o 
  -2   1   7      152.41      150.42      2.32 o 
  -1   1   7      136.29      141.92      1.96 o 
   0   1   7     2466.94     2301.96     18.48 o 
   1   1   7      136.18      140.06      3.10 o 
   2   1   7      152.36      156.29      2.23 o 
   3   1   7       18.89       21.35      1.20 o 
   4   1   7       24.37       26.51      3.10 o 
  -4   2   7        2.25        3.23      1.13 o 
  -3   2   7      297.66      293.82      4.76 o 
  -2   2   7      283.01      273.69      3.58 o 
  -1   2   7      160.59      170.30      2.00 o 
   0   2   7        3.65        2.70      0.30 o 
   1   2   7      160.77      171.00      2.42 o 
   2   2   7      282.96      279.58      3.87 o 
   3   2   7      297.56      295.47      8.33 o 
   4   2   7        2.27        1.72      1.54 o 
  -4   3   7        0.92        2.67      1.16 o 
  -3   3   7      126.00      122.25      3.48 o 
  -2   3   7      159.36      167.78      2.47 o 
  -1   3   7       56.23       61.21      1.37 o 
   0   3   7       58.00       58.59      1.08 o 
   1   3   7       56.34       60.59      1.09 o 
   2   3   7      159.37      165.94      5.28 o 
   3   3   7      125.82      126.18      5.10 o 
   4   3   7        0.92        3.52      1.71 o 
  -4   4   7        7.02        5.21      1.50 o 
  -3   4   7       19.59       19.07      1.77 o 
  -2   4   7       21.15       19.57      1.19 o 
  -1   4   7       61.05       55.18      1.31 o 
   0   4   7       58.08       58.68      1.21 o 
   1   4   7       61.00       57.94      1.61 o 
   2   4   7       21.09       19.53      2.00 o 
   3   4   7       19.56       20.53      2.39 o 
   4   4   7        7.05        2.57      1.67 o 
  -3   5   7       24.64       25.29      2.48 o 
  -2   5   7       51.43       48.31      1.52 o 
  -1   5   7      111.53      118.13      2.14 o 
   0   5   7      263.84      266.84      4.31 o 
   1   5   7      111.86      113.67      2.70 o 
   2   5   7       51.26       47.78      3.16 o 
   3   5   7       24.73       22.54      2.35 o 
  -2   6   7       19.31       20.40      3.23 o 
  -1   6   7       26.94       29.44      1.42 o 
   0   6   7       24.76       24.85      1.91 o 
   1   6   7       26.95       28.96      1.80 o 
   2   6   7       19.29       21.51      1.76 o 
  -1   7   7        1.67        3.58      1.17 o 
   0   7   7        2.41        2.35      1.15 o 
   1   7   7        1.65        3.02      1.23 o 
   0   0   8      274.15      269.65      5.65 o 
   1   0   8      205.20      201.08      2.73 o 
   2   0   8        8.81        8.51      0.63 o 
   3   0   8        0.09        0.34      0.34 o 
   4   0   8        6.90        7.34      1.19 o 
  -4   1   8       10.96       11.37      1.22 o 
  -3   1   8       53.61       59.97      2.10 o 
  -2   1   8      365.49      381.66      4.28 o 
  -1   1   8      747.85      711.51      6.56 o 
   0   1   8      178.80      180.44      2.03 o 
   1   1   8      747.25      725.82     10.51 o 
   2   1   8      365.56      378.11      4.14 o 
   3   1   8       53.66       51.04      1.73 o 
   4   1   8       10.95       16.87      2.69 o 
  -4   2   8       70.07       73.47      2.94 o 
  -3   2   8      292.11      290.15      5.30 o 
  -2   2   8      130.15      123.69      2.14 o 
  -1   2   8      627.67      621.75      5.30 o 
   0   2   8     1145.76     1125.11      8.54 o 
   1   2   8      626.57      631.69      6.70 o 
   2   2   8      130.29      121.93      3.44 o 
   3   2   8      292.51      289.30      8.32 o 
   4   2   8       69.90       67.58      4.41 o 
  -4   3   8       40.06       38.49      2.45 o 
  -3   3   8        9.94        9.12      1.30 o 
  -2   3   8       86.88       96.15      2.27 o 
  -1   3   8      113.12      117.05      1.77 o 
   0   3   8        0.78        0.99      0.39 o 
   1   3   8      113.27      119.97      1.74 o 
   2   3   8       86.96       91.41      3.81 o 
   3   3   8        9.94       10.88      1.96 o 
   4   3   8       40.13       37.47      3.56 o 
  -4   4   8       13.45       13.97      2.55 o 
  -3   4   8       28.58       27.94      2.03 o 
  -2   4   8        5.14        4.94      0.69 o 
  -1   4   8      115.57      119.65      1.97 o 
   0   4   8       19.54       18.96      0.76 o 
   1   4   8      115.24      117.75      2.41 o 
   2   4   8        5.13        5.95      1.25 o 
   3   4   8       28.62       30.65      2.84 o 
   4   4   8       13.47       10.46      2.35 o 
  -3   5   8       10.52        9.44      1.47 o 
  -2   5   8       50.85       50.55      2.08 o 
  -1   5   8       53.24       52.40      1.42 o 
   0   5   8        5.30        7.41      0.70 o 
   1   5   8       53.25       54.74      2.33 o 
   2   5   8       50.96       47.85      3.29 o 
   3   5   8       10.57       15.04      2.38 o 
  -2   6   8       22.49       21.94      1.49 o 
  -1   6   8       20.54       19.56      1.23 o 
   0   6   8       57.03       57.02      2.59 o 
   1   6   8       20.52       18.13      1.66 o 
   2   6   8       22.60       22.16      1.98 o 
  -1   7   8       33.64       35.18      3.25 o 
   0   7   8       11.42        9.82      1.74 o 
   1   7   8       33.59       43.13      3.21 o 
   1   0   9      114.85      113.20      1.65 o 
   2   0   9        4.47        4.76      0.52 o 
   3   0   9       88.47       96.51      3.25 o 
   4   0   9       26.68       27.52      1.80 o 
  -4   1   9       48.69       52.41      4.04 o 
  -3   1   9        9.11       11.00      1.52 o 
  -2   1   9      184.08      175.05      2.49 o 
  -1   1   9       73.64       75.92      1.31 o 
   0   1   9      562.59      571.43      5.16 o 
   1   1   9       73.54       77.22      1.49 o 
   2   1   9      184.47      173.20      2.70 o 
   3   1   9        9.13        9.23      0.90 o 
   4   1   9       48.63       46.29      3.89 o 
  -4   2   9      101.70       98.12      3.66 o 
  -3   2   9       35.05       31.32      2.40 o 
  -2   2   9      103.47      106.92      2.67 o 
  -1   2   9      184.09      176.71      2.28 o 
   0   2   9       39.52       42.38      0.83 o 
   1   2   9      183.94      179.74      2.51 o 
   2   2   9      103.15      107.26      2.17 o 
   3   2   9       34.99       38.82      2.82 o 
   4   2   9      101.69       97.28      5.19 o 
  -4   3   9       10.30        8.54      1.46 o 
  -3   3   9       14.54       14.83      1.53 o 
  -2   3   9      198.54      193.82      2.67 o 
  -1   3   9       48.48       43.35      1.15 o 
   0   3   9        5.88        6.86      0.55 o 
   1   3   9       48.24       45.24      1.11 o 
   2   3   9      198.54      193.95      5.94 o 
   3   3   9       14.56       15.50      2.25 o 
   4   3   9       10.27       11.63      2.53 o 
  -4   4   9        5.99        5.46      1.63 o 
  -3   4   9       60.48       57.00      2.54 o 
  -2   4   9      117.58      123.34      2.20 o 
  -1   4   9       49.24       50.32      1.29 o 
   0   4   9      341.96      344.83      3.61 o 
   1   4   9       49.25       51.24      1.58 o 
   2   4   9      117.66      106.64      4.46 o 
   3   4   9       60.46       59.50      3.65 o 
   4   4   9        6.01        4.43      1.98 o 
  -3   5   9        7.78        7.49      1.41 o 
  -2   5   9       29.93       28.95      2.37 o 
  -1   5   9      123.11      123.25      2.20 o 
   0   5   9      274.25      277.88      3.72 o 
   1   5   9      122.95      122.28      3.51 o 
   2   5   9       29.99       31.64      2.81 o 
   3   5   9        7.73       11.32      2.22 o 
  -2   6   9       17.73       17.13      1.38 o 
  -1   6   9       25.40       23.86      1.20 o 
   0   6   9       31.72       34.02      3.12 o 
   1   6   9       25.34       22.32      2.53 o 
   2   6   9       17.71       19.96      1.93 o 
  -1   7   9        4.63        4.64      1.49 o 
   0   7   9       12.66       11.50      2.41 o 
   1   7   9        4.62        5.71      1.39 o 
   0   0  10     1374.27     1197.50     21.14 o 
   1   0  10     1028.67      984.35      8.66 o 
   2   0  10       26.09       25.57      0.94 o 
   3   0  10        0.01        1.02      0.43 o 
   4   0  10        0.18        0.67      0.82 o 
  -4   1  10        3.45        3.90      0.90 o 
  -3   1  10       80.84       83.68      4.38 o 
  -2   1  10      400.62      404.92      4.45 o 
  -1   1  10        1.79        1.25      0.30 o 
   0   1  10     1909.91     1883.18     15.40 o 
   1   1  10        1.82        1.00      0.23 o 
   2   1  10      400.67      402.01      4.39 o 
   3   1  10       80.87       82.12      2.33 o 
   4   1  10        3.47        0.47      1.37 o 
  -4   2  10       52.10       56.45      2.64 o 
  -3   2  10       25.59       25.57      2.39 o 
  -2   2  10      334.80      335.09      3.57 o 
  -1   2  10      333.00      313.22      3.10 o 
   0   2  10      283.22      270.64      2.67 o 
   1   2  10      333.41      316.75      3.92 o 
   2   2  10      334.80      336.77      4.25 o 
   3   2  10       25.54       27.24      2.64 o 
   4   2  10       52.24       52.68      3.92 o 
  -4   3  10        6.57        6.07      1.40 o 
  -3   3  10       38.41       39.99      2.19 o 
  -2   3  10       88.16       81.22      2.30 o 
  -1   3  10      382.22      380.02      3.85 o 
   0   3  10        0.04        0.14      0.21 o 
   1   3  10      382.21      382.82      4.67 o 
   2   3  10       88.20       84.33      3.73 o 
   3   3  10       38.37       37.31      3.11 o 
   4   3  10        6.57        5.49      2.07 o 
  -3   4  10        7.00        8.13      1.32 o 
  -2   4  10      161.41      156.13      3.07 o 
  -1   4  10       62.37       58.21      1.36 o 
   0   4  10        1.39        1.24      0.34 o 
   1   4  10       62.40       58.94      1.71 o 
   2   4  10      161.24      144.08      5.37 o 
   3   4  10        6.99        5.61      2.03 o 
  -3   5  10       23.68       22.22      2.21 o 
  -2   5  10       64.77       63.46      2.86 o 
  -1   5  10       56.09       59.01      1.52 o 
   0   5  10       26.93       28.36      2.13 o 
   1   5  10       56.15       59.78      2.48 o 
   2   5  10       64.70       55.73      3.51 o 
   3   5  10       23.67       19.70      2.73 o 
  -2   6  10       12.80       15.37      1.34 o 
  -1   6  10       48.74       51.27      1.94 o 
   0   6  10       22.89       26.28      1.99 o 
   1   6  10       48.63       50.48      2.52 o 
   2   6  10       12.72       15.09      1.84 o 
  -1   7  10       18.05       21.40      4.19 o 
   0   7  10       35.89       39.49      2.55 o 
   1   7  10       18.09       14.69      1.86 o 
   1   0  11        1.02        1.94      1.08 o 
   2   0  11      371.54      394.52      4.57 o 
   3   0  11        4.13        4.87      0.66 o 
   4   0  11       70.44       72.49      2.62 o 
  -4   1  11       77.73       80.94      3.89 o 
  -3   1  11       43.69       47.96      3.92 o 
  -2   1  11      145.61      148.20      2.17 o 
  -1   1  11       54.47       59.93      1.29 o 
   0   1  11     3592.11     3474.96     27.75 o 
   1   1  11       54.35       61.87      1.24 o 
   2   1  11      145.40      145.77      2.47 o 
   3   1  11       43.64       38.56      1.54 o 
   4   1  11       77.65       78.75      4.88 o 
  -4   2  11       38.20       34.56      2.23 o 
  -3   2  11       29.12       30.74      1.86 o 
  -2   2  11      157.02      152.48      2.60 o 
  -1   2  11      177.61      183.39      2.11 o 
   0   2  11       35.03       44.80      1.59 o 
   1   2  11      177.37      186.83      2.79 o 
   2   2  11      156.82      150.03      3.12 o 
   3   2  11       29.10       25.85      2.71 o 
   4   2  11       38.23       37.88      3.69 o 
  -4   3  11       20.32       22.97      2.06 o 
  -3   3  11      159.42      155.31      4.00 o 
  -2   3  11        6.35        5.94      0.74 o 
  -1   3  11      127.73      128.35      1.89 o 
   0   3  11        9.40        9.26      0.52 o 
   1   3  11      127.79      128.85      2.20 o 
   2   3  11        6.35        8.53      0.93 o 
   3   3  11      159.27      178.73      6.44 o 
   4   3  11       20.34       19.17      2.97 o 
  -3   4  11       16.78       16.65      1.69 o 
  -2   4  11       11.71       12.84      1.08 o 
  -1   4  11       73.61       65.06      1.44 o 
   0   4  11       39.40       33.78      0.98 o 
   1   4  11       73.60       66.61      5.12 o 
   2   4  11       11.79       12.37      1.96 o 
   3   4  11       16.71       16.76      2.47 o 
  -3   5  11        1.63        1.55      1.06 o 
  -2   5  11       11.25       13.73      1.20 o 
  -1   5  11       25.89       24.59      1.09 o 
   0   5  11       12.65       13.70      1.09 o 
   1   5  11       25.87       21.25      1.71 o 
   2   5  11       11.24       11.61      2.02 o 
   3   5  11        1.61        0.54      1.33 o 
  -2   6  11       65.90       68.16      2.59 o 
  -1   6  11       83.10       84.21      2.70 o 
   0   6  11      126.84      133.54      3.94 o 
   1   6  11       83.32       86.38      3.25 o 
   2   6  11       65.90       68.21      3.08 o 
  -1   7  11       14.14       14.01      1.79 o 
   0   7  11       32.41       26.27      2.26 o 
   1   7  11       14.16       17.68      2.05 o 
   0   0  12      574.27      525.11     13.05 o 
   1   0  12     1467.00     1446.44     14.67 o 
   2   0  12      225.84      235.07      3.22 o 
   3   0  12       99.92       93.91      2.17 o 
   4   0  12        7.85        9.32      1.27 o 
  -4   1  12       23.36       25.68      1.62 o 
  -3   1  12       60.78       59.21      2.11 o 
  -2   1  12      160.02      145.86      5.26 o 
  -1   1  12       23.62       28.46      0.82 o 
   0   1  12      132.83      134.75      1.82 o 
   1   1  12       23.72       25.47      1.84 o 
   2   1  12      160.06      147.81      2.24 o 
   3   1  12       60.74       56.64      1.85 o 
   4   1  12       23.28       27.36      3.34 o 
  -4   2  12       30.42       27.21      2.05 o 
  -3   2  12       54.27       55.35      2.30 o 
  -2   2  12       90.47       87.92      2.41 o 
  -1   2  12      222.69      222.84      2.42 o 
   0   2  12      815.01      824.67      7.51 o 
   1   2  12      222.76      221.51      3.36 o 
   2   2  12       90.46       87.33      4.20 o 
   3   2  12       54.20       64.13      3.84 o 
   4   2  12       30.44       33.90      3.58 o 
  -4   3  12       14.02       12.69      1.73 o 
  -3   3  12      261.13      262.45      5.32 o 
  -2   3  12      218.44      217.76      3.49 o 
  -1   3  12      366.87      376.27      4.16 o 
   0   3  12       85.00       93.49      1.50 o 
   1   3  12      366.36      374.49      4.76 o 
   2   3  12      218.48      219.97      4.46 o 
   3   3  12      261.27      270.43      8.32 o 
   4   3  12       13.99       13.74      2.72 o 
  -3   4  12        5.46        5.32      1.22 o 
  -2   4  12      231.49      233.12      3.86 o 
  -1   4  12      360.94      342.08      5.06 o 
   0   4  12      305.83      297.59      3.33 o 
   1   4  12      361.00      344.88      5.97 o 
   2   4  12      231.95      230.54      7.19 o 
   3   4  12        5.43        6.50      1.77 o 
  -3   5  12       22.27       19.66      3.86 o 
  -2   5  12        5.06        4.71      0.87 o 
  -1   5  12       98.70       99.64      2.00 o 
   0   5  12      470.24      480.48      7.25 o 
   1   5  12       98.91       94.43      3.19 o 
   2   5  12        5.06        5.29      1.57 o 
   3   5  12       22.32       17.42      2.66 o 
  -2   6  12        5.65        6.65      1.00 o 
  -1   6  12       30.33       33.77      2.04 o 
   0   6  12       81.12       86.07      3.16 o 
   1   6  12       30.34       37.57      2.39 o 
   2   6  12        5.61        6.23      1.91 o 
  -1   7  12        6.02        3.91      1.74 o 
   0   7  12        2.10        0.44      0.91 o 
   1   7  12        6.02        5.04      1.40 o 
   1   0  13       62.26       60.23      1.59 o 
   2   0  13        7.47        6.29      0.62 o 
   3   0  13       59.70       58.71      1.71 o 
   4   0  13       24.27       26.12      1.79 o 
  -4   1  13        7.11        7.51      1.11 o 
  -3   1  13       54.12       50.98      1.99 o 
  -2   1  13      636.27      644.53      8.02 o 
  -1   1  13      537.36      543.69      5.31 o 
   0   1  13       41.23       44.08      0.97 o 
   1   1  13      537.33      546.54      5.27 o 
   2   1  13      635.90      653.89      6.50 o 
   3   1  13       54.08       56.02      1.86 o 
   4   1  13        7.13        5.12      1.96 o 
  -4   2  13       19.13       17.94      1.79 o 
  -3   2  13       80.28       84.64      2.83 o 
  -2   2  13       12.85       13.19      0.85 o 
  -1   2  13      194.62      179.76      2.31 o 
   0   2  13       68.33       65.39      1.30 o 
   1   2  13      194.16      184.86      2.81 o 
   2   2  13       12.79       13.43      1.15 o 
   3   2  13       80.26       88.21      4.62 o 
   4   2  13       19.18       24.06      3.18 o 
  -4   3  13        5.19        5.11      1.40 o 
  -3   3  13      196.26      197.03      4.52 o 
  -2   3  13       69.75       69.91      1.95 o 
  -1   3  13       85.80       89.42      1.55 o 
   0   3  13        1.29        1.51      0.30 o 
   1   3  13       85.99       92.76      1.89 o 
   2   3  13       69.71       70.74      2.37 o 
   3   3  13      196.38      189.79      6.96 o 
   4   3  13        5.20        7.80      2.28 o 
  -3   4  13        2.18        3.47      1.14 o 
  -2   4  13      373.43      376.79      5.23 o 
  -1   4  13       93.90       90.83      1.73 o 
   0   4  13        6.51        7.16      0.94 o 
   1   4  13       93.94       89.14      2.67 o 
   2   4  13      373.17      379.56      9.89 o 
   3   4  13        2.20        3.18      1.54 o 
  -3   5  13       26.57       24.11      2.04 o 
  -2   5  13       40.93       38.03      2.00 o 
  -1   5  13      317.25      316.45      3.93 o 
   0   5  13       77.00       79.57      1.88 o 
   1   5  13      316.80      320.57      8.88 o 
   2   5  13       40.95       39.91      3.07 o 
   3   5  13       26.48       25.45      2.95 o 
  -2   6  13       14.95       15.69      1.80 o 
  -1   6  13       72.52       73.39      3.07 o 
   0   6  13       22.99       29.10      2.08 o 
   1   6  13       72.57       76.72      5.30 o 
   2   6  13       14.93       13.20      2.40 o 
  -1   7  13        9.82       11.02      1.81 o 
   0   7  13        2.85        1.67      1.07 o 
   1   7  13        9.80       10.08      1.76 o 
   0   0  14      101.29       99.70      2.13 o 
   1   0  14     2390.27     2366.08     24.15 o 
   2   0  14      768.90      781.66      7.80 o 
   3   0  14        8.10        6.24      0.76 o 
   4   0  14        1.06        1.83      0.94 o 
  -4   1  14       21.81       23.14      1.67 o 
  -3   1  14       50.81       52.94      2.03 o 
  -2   1  14       67.03       70.98      2.00 o 
  -1   1  14      621.14      667.24      8.71 o 
   0   1  14      315.42      318.49      4.43 o 
   1   1  14      621.92      670.69      7.25 o 
   2   1  14       67.03       67.90      1.55 o 
   3   1  14       50.73       52.21      1.82 o 
   4   1  14       21.84       25.82      3.39 o 
  -4   2  14       17.56       15.31      1.73 o 
  -3   2  14      173.09      172.33      4.02 o 
  -2   2  14      445.47      424.87      5.08 o 
  -1   2  14       65.66       75.48      1.22 o 
   0   2  14      852.22      861.68      7.92 o 
   1   2  14       65.33       74.52      1.66 o 
   2   2  14      445.23      425.52      7.18 o 
   3   2  14      173.05      179.57      6.73 o 
   4   2  14       17.61       16.82      2.87 o 
  -4   3  14        1.31        1.70      1.16 o 
  -3   3  14       76.80       79.57      2.92 o 
  -2   3  14      439.59      419.19      5.33 o 
  -1   3  14       49.81       49.29      1.13 o 
   0   3  14      157.10      144.49      2.00 o 
   1   3  14       49.84       49.93      1.38 o 
   2   3  14      439.02      423.81     10.81 o 
   3   3  14       76.78       86.41      4.66 o 
   4   3  14        1.32        1.48      1.84 o 
  -3   4  14       46.53       45.55      4.17 o 
  -2   4  14       79.54       83.68      2.23 o 
  -1   4  14      232.75      228.69      2.98 o 
   0   4  14       35.54       34.27      1.07 o 
   1   4  14      232.80      225.31      6.62 o 
   2   4  14       79.50       84.94      4.24 o 
   3   4  14       46.58       42.22      3.52 o 
  -3   5  14        2.25        1.99      1.17 o 
  -2   5  14        9.06        8.17      1.01 o 
  -1   5  14      129.58      128.56      3.22 o 
   0   5  14      214.20      217.38      3.53 o 
   1   5  14      129.62      129.61      5.24 o 
   2   5  14        9.05        7.82      1.87 o 
   3   5  14        2.24        0.08      1.46 o 
  -2   6  14       19.81       22.20      1.53 o 
  -1   6  14       45.60       43.49      1.96 o 
   0   6  14      253.15      263.00      5.84 o 
   1   6  14       45.69       55.42      3.76 o 
   2   6  14       19.86       19.77      2.79 o 
  -1   7  14       39.61       42.19      2.88 o 
   0   7  14       10.90       10.55      1.62 o 
   1   7  14       39.53       40.41      3.85 o 
   1   0  15      711.83      717.18      6.87 o 
   2   0  15        1.08        2.45      0.49 o 
   3   0  15      214.67      217.40      3.55 o 
   4   0  15        0.10        0.40      0.85 o 
  -4   1  15       38.27       45.17      2.04 o 
  -3   1  15       26.24       26.27      1.59 o 
  -2   1  15      109.17      123.35      3.30 o 
  -1   1  15      116.10      121.30      1.85 o 
   0   1  15        0.83        0.62      0.70 o 
   1   1  15      116.20      128.22      1.95 o 
   2   1  15      109.14      120.33      2.07 o 
   3   1  15       26.21       22.42      1.33 o 
   4   1  15       38.26       42.21      4.03 o 
  -4   2  15       12.20       11.37      1.54 o 
  -3   2  15       17.11       14.61      1.42 o 
  -2   2  15        5.45        6.49      0.68 o 
  -1   2  15      118.78      120.35      1.97 o 
   0   2  15     2110.15     2158.90     18.06 o 
   1   2  15      118.55      124.87      3.08 o 
   2   2  15        5.42        6.66      0.95 o 
   3   2  15       17.10       17.18      2.50 o 
   4   2  15       12.15       13.31      2.70 o 
  -4   3  15       14.23       17.17      2.06 o 
  -3   3  15       22.37       20.75      1.78 o 
  -2   3  15       28.04       31.51      1.78 o 
  -1   3  15      581.54      559.22      5.22 o 
   0   3  15       64.18       74.69      1.58 o 
   1   3  15      581.45      563.11      7.23 o 
   2   3  15       28.12       29.43      1.72 o 
   3   3  15       22.37       25.38      2.97 o 
   4   3  15       14.22       14.57      2.84 o 
  -3   4  15       21.79       23.06      2.07 o 
  -2   4  15      156.29      151.04      3.04 o 
  -1   4  15       44.53       43.31      1.62 o 
   0   4  15       79.09       74.33      1.79 o 
   1   4  15       44.52       47.07      2.02 o 
   2   4  15      156.32      153.69      5.83 o 
   3   4  15       21.77       23.44      2.91 o 
  -3   5  15       10.60       10.63      2.14 o 
  -2   5  15       21.44       23.30      2.44 o 
  -1   5  15      155.05      155.05      2.99 o 
   0   5  15       47.00       51.11      2.19 o 
   1   5  15      155.22      154.08      5.82 o 
   2   5  15       21.50       20.27      2.59 o 
   3   5  15       10.60        6.82      2.00 o 
  -2   6  15        3.29        3.74      0.94 o 
  -1   6  15       17.93       16.35      1.42 o 
   0   6  15      187.29      201.90      5.07 o 
   1   6  15       17.93       16.21      2.42 o 
   2   6  15        3.29        1.10      1.37 o 
   0   7  15        0.88        2.26      1.15 o 
   0   0  16     1102.23     1094.84     13.56 o 
   1   0  16     1060.71     1112.99     10.03 o 
   2   0  16      265.30      290.85      5.82 o 
   3   0  16        5.68        4.81      0.71 o 
   4   0  16        0.36       -1.03      0.87 o 
  -4   1  16        9.08       12.28      1.42 o 
  -3   1  16       61.84       57.60      2.17 o 
  -2   1  16       85.79       92.13      2.32 o 
  -1   1  16     1504.15     1516.73     16.55 o 
   0   1  16       10.69       10.70      0.69 o 
   1   1  16     1503.70     1538.09     13.15 o 
   2   1  16       85.71       88.83      1.77 o 
   3   1  16       61.89       60.98      1.97 o 
   4   1  16        9.08        7.41      2.28 o 
  -4   2  16        7.39        5.76      1.31 o 
  -3   2  16      231.81      237.62      4.80 o 
  -2   2  16       14.29       14.81      1.57 o 
  -1   2  16       33.64       35.99      2.58 o 
   0   2  16      933.73     1003.69      9.15 o 
   1   2  16       33.79       34.21      1.42 o 
   2   2  16       14.35       15.61      1.76 o 
   3   2  16      231.85      224.50      5.44 o 
   4   2  16        7.36        8.08      2.37 o 
  -4   3  16       25.11       23.71      2.62 o 
  -3   3  16       53.89       54.55      2.44 o 
  -2   3  16      562.04      557.63      7.10 o 
  -1   3  16      102.37       97.55      2.01 o 
   0   3  16      115.24      112.43      2.36 o 
   1   3  16      102.25      100.21      2.60 o 
   2   3  16      562.53      558.93      8.93 o 
   3   3  16       53.91       54.69      3.81 o 
   4   3  16       25.09       32.28      3.72 o 
  -3   4  16       54.94       51.62      2.60 o 
  -2   4  16       11.77       14.06      1.12 o 
  -1   4  16      111.95      105.42      2.28 o 
   0   4  16        1.43        0.65      0.47 o 
   1   4  16      111.85      115.63      3.19 o 
   2   4  16       11.75        9.32      1.92 o 
   3   4  16       54.94       51.62      3.75 o 
  -3   5  16        7.38        7.51      1.69 o 
  -2   5  16        8.80        7.63      1.34 o 
  -1   5  16       78.51       79.42      2.90 o 
   0   5  16      115.70      114.57      2.34 o 
   1   5  16       78.49       81.17      4.15 o 
   2   5  16        8.82        9.38      2.05 o 
   3   5  16        7.41        6.12      1.99 o 
  -2   6  16        5.81        4.96      0.99 o 
  -1   6  16       94.17      101.55      2.93 o 
   0   6  16      221.87      225.91      5.42 o 
   1   6  16       94.10       90.40      4.81 o 
   2   6  16        5.79        6.01      1.88 o 
   0   7  16        0.59       -0.28      0.94 o 
   1   0  17      338.21      335.88      4.77 o 
   2   0  17        0.05        0.26      0.35 o 
   3   0  17        7.29        6.76      0.82 o 
   4   0  17        0.71        0.17      0.82 o 
  -4   1  17       16.59       14.96      1.61 o 
  -3   1  17       22.59       22.06      1.52 o 
  -2   1  17      146.66      140.82      2.99 o 
  -1   1  17      251.49      242.66      3.20 o 
   0   1  17        2.83        5.40      0.77 o 
   1   1  17      251.49      235.38      3.62 o 
   2   1  17      146.78      142.28      2.35 o 
   3   1  17       22.48       25.39      5.72 o 
   4   1  17       16.58       19.75      3.14 o 
  -4   2  17       19.74       22.80      2.17 o 
  -3   2  17      186.90      203.21      4.67 o 
  -2   2  17       28.52       26.21      1.76 o 
  -1   2  17       86.78       85.70      1.69 o 
   0   2  17       16.42       19.74      1.12 o 
   1   2  17       87.11       86.41      3.34 o 
   2   2  17       28.54       29.87      1.73 o 
   3   2  17      186.81      195.33      5.07 o 
   4   2  17       19.74       28.64      3.61 o 
  -4   3  17        2.85        3.05      1.30 o 
  -3   3  17      113.57      118.86      3.55 o 
  -2   3  17       84.97       85.70      2.84 o 
  -1   3  17      136.31      135.49      2.41 o 
   0   3  17       37.51       41.47      1.42 o 
   1   3  17      135.88      136.48      3.39 o 
   2   3  17       84.98       84.77      2.82 o 
   3   3  17      113.50      120.23      5.62 o 
   4   3  17        2.84        6.38      2.19 o 
  -3   4  17       22.41       23.05      1.97 o 
  -2   4  17      218.60      213.20      3.70 o 
  -1   4  17       34.23       35.76      1.38 o 
   0   4  17        0.33        0.53      0.39 o 
   1   4  17       34.24       34.63      1.89 o 
   2   4  17      218.66      205.04      7.07 o 
   3   4  17       22.45       22.93      2.93 o 
  -3   5  17       10.76       11.34      1.65 o 
  -2   5  17       23.73       22.95      1.45 o 
  -1   5  17      159.47      160.50      3.75 o 
   0   5  17       83.66       99.75      2.21 o 
   1   5  17      159.70      155.98      5.93 o 
   2   5  17       23.79       23.07      2.74 o 
   3   5  17       10.78       16.59      2.74 o 
  -2   6  17       16.07       17.25      1.46 o 
  -1   6  17       48.50       46.51      2.07 o 
   0   6  17        4.21        4.48      1.35 o 
   1   6  17       48.44       46.06      3.45 o 
   2   6  17       16.09       21.92      3.00 o 
   0   0  18       65.70       59.98      1.76 o 
   1   0  18      308.30      310.65      5.45 o 
   2   0  18       69.60       69.58      1.80 o 
   3   0  18       56.57       57.51      1.94 o 
   4   0  18        0.15       -0.03      1.01 o 
  -4   1  18       22.00       25.52      2.31 o 
  -3   1  18       10.62       10.84      1.07 o 
  -2   1  18       53.26       50.98      2.08 o 
  -1   1  18       71.79       82.90      1.52 o 
   0   1  18      328.97      346.47      4.58 o 
   1   1  18       71.80       83.44      1.96 o 
   2   1  18       53.26       53.49      2.42 o 
   3   1  18       10.60        9.96      1.72 o 
   4   1  18       22.06       23.15      3.37 o 
  -4   2  18       24.86       22.52      2.03 o 
  -3   2  18       96.54       97.23      3.04 o 
  -2   2  18       24.12       23.42      1.43 o 
  -1   2  18        3.47        5.42      0.61 o 
   0   2  18       17.11       18.03      0.82 o 
   1   2  18        3.48        5.22      0.61 o 
   2   2  18       24.08       23.89      2.29 o 
   3   2  18       96.72       97.87      3.50 o 
   4   2  18       24.83       19.86      3.22 o 
  -3   3  18       63.38       64.57      2.64 o 
  -2   3  18      121.39      122.76      2.55 o 
  -1   3  18       61.15       65.73      1.99 o 
   0   3  18       23.38       32.94      2.06 o 
   1   3  18       61.48       65.59      2.37 o 
   2   3  18      121.30      120.32      3.48 o 
   3   3  18       63.35       62.33      4.26 o 
  -3   4  18       17.35       20.81      1.93 o 
  -2   4  18      231.27      226.29      3.85 o 
  -1   4  18      517.20      504.81      5.99 o 
   0   4  18       63.29       61.31      2.68 o 
   1   4  18      517.18      493.05      8.23 o 
   2   4  18      231.18      233.12      7.63 o 
   3   4  18       17.24       17.77      2.74 o 
  -3   5  18        9.47        9.79      1.58 o 
  -2   5  18        7.70        8.90      1.07 o 
  -1   5  18       34.21       30.32      1.78 o 
   0   5  18      361.40      368.46      4.79 o 
   1   5  18       34.12       28.74      2.77 o 
   2   5  18        7.70        9.30      2.13 o 
   3   5  18        9.44       10.70      2.45 o 
  -2   6  18        2.27        0.49      0.85 o 
  -1   6  18        4.76        5.37      1.01 o 
   0   6  18        4.31        4.67      1.05 o 
   1   6  18        4.73        6.93      1.80 o 
   2   6  18        2.29        1.85      1.54 o 
   1   0  19      108.68      124.12      2.12 o 
   2   0  19      189.79      197.78      3.10 o 
   3   0  19        0.80        1.07      0.52 o 
   4   0  19        0.01        1.51      1.17 o 
  -4   1  19       59.47       64.39      2.75 o 
  -3   1  19       41.61       41.33      1.73 o 
  -2   1  19        3.22        3.88      1.28 o 
  -1   1  19      156.18      167.31      2.35 o 
   0   1  19     1453.41     1476.45     15.14 o 
   1   1  19      156.53      165.05      3.63 o 
   2   1  19        3.28        2.97      0.52 o 
   3   1  19       41.71       39.56      2.43 o 
   4   1  19       59.54       60.17      4.69 o 
  -4   2  19        6.67        4.71      1.50 o 
  -3   2  19       38.33       38.89      2.11 o 
  -2   2  19       45.01       44.43      2.12 o 
  -1   2  19       24.69       22.88      1.42 o 
   0   2  19      178.38      189.56      3.20 o 
   1   2  19       24.67       23.83      1.11 o 
   2   2  19       45.07       45.80      2.13 o 
   3   2  19       38.39       41.49      2.41 o 
   4   2  19        6.66        9.43      2.61 o 
  -3   3  19       62.90       71.51      2.86 o 
  -2   3  19       32.59       27.44      1.71 o 
  -1   3  19        2.29        3.32      0.70 o 
   0   3  19        2.47        1.22      0.42 o 
   1   3  19        2.27        3.51      0.80 o 
   2   3  19       32.55       31.35      2.58 o 
   3   3  19       62.93       71.25      4.53 o 
  -3   4  19       54.79       62.84      2.77 o 
  -2   4  19       24.22       24.15      1.37 o 
  -1   4  19        5.76        6.55      0.79 o 
   0   4  19       33.67       32.10      1.22 o 
   1   4  19        5.75        7.91      1.90 o 
   2   4  19       24.20       21.28      2.55 o 
   3   4  19       54.91       57.36      4.17 o 
  -2   5  19       18.28       15.76      1.30 o 
  -1   5  19       37.77       41.86      1.63 o 
   0   5  19      112.46      108.74      2.75 o 
   1   5  19       37.81       40.27      3.10 o 
   2   5  19       18.25       13.30      2.35 o 
  -2   6  19       16.01       13.50      1.39 o 
  -1   6  19       16.83       16.17      1.45 o 
   0   6  19       46.37       47.79      6.38 o 
   1   6  19       16.78       14.84      2.48 o 
   2   6  19       16.02       16.69      2.77 o 
   0   0  20       42.43       32.50      3.51 o 
   1   0  20       83.20       78.42      1.68 o 
   2   0  20      264.76      267.09      3.78 o 
   3   0  20        3.97        4.09      0.74 o 
   4   0  20        0.01        0.87      1.14 o 
  -4   1  20       14.09       13.07      1.59 o 
  -3   1  20        0.08        0.26      0.59 o 
  -2   1  20       81.99       86.84      2.37 o 
  -1   1  20       26.57       26.14      1.27 o 
   0   1  20      948.29      898.61     14.06 o 
   1   1  20       26.66       26.52      1.21 o 
   2   1  20       81.98       86.52      1.86 o 
   3   1  20        0.07       -0.10      0.78 o 
   4   1  20       14.04       15.54      2.97 o 
  -4   2  20       38.84       48.95      2.68 o 
  -3   2  20        7.12        7.35      1.37 o 
  -2   2  20       28.58       26.21      1.55 o 
  -1   2  20      254.68      261.73      3.48 o 
   0   2  20       21.37       17.21      1.00 o 
   1   2  20      254.34      261.71      4.28 o 
   2   2  20       28.52       29.95      1.87 o 
   3   2  20        7.15        6.43      1.28 o 
   4   2  20       38.84       40.83      4.20 o 
  -3   3  20       56.32       62.71      2.65 o 
  -2   3  20       47.33       54.13      3.26 o 
  -1   3  20        1.92        2.93      0.56 o 
   0   3  20       16.78       17.06      0.91 o 
   1   3  20        1.93        2.25      0.78 o 
   2   3  20       47.30       53.39      2.34 o 
   3   3  20       56.28       58.74      4.14 o 
  -3   4  20       10.65        9.35      1.47 o 
  -2   4  20      130.59      135.70      2.91 o 
  -1   4  20      165.04      156.46      3.74 o 
   0   4  20        6.11        5.17      0.68 o 
   1   4  20      165.21      156.42      4.00 o 
   2   4  20      130.74      126.25      5.54 o 
   3   4  20       10.64       16.92      2.82 o 
  -2   5  20       17.80       16.34      1.33 o 
  -1   5  20       16.33       18.01      1.23 o 
   0   5  20       46.84       54.72      2.00 o 
   1   5  20       16.28       14.42      2.23 o 
   2   5  20       17.84       14.85      2.39 o 
  -1   6  20       16.90       17.02      1.50 o 
   0   6  20        0.02       -0.01      0.93 o 
   1   6  20       16.96       14.81      2.42 o 
   1   0  21        1.43        0.36      0.33 o 
   2   0  21       65.21       64.16      2.21 o 
   3   0  21       18.98       19.35      1.23 o 
   4   0  21        2.69        3.11      1.38 o 
  -4   1  21       22.68       22.79      1.94 o 
  -3   1  21       61.62       61.58      2.07 o 
  -2   1  21       12.63       11.28      1.06 o 
  -1   1  21        1.93        3.21      0.59 o 
   0   1  21      178.04      201.19      2.75 o 
   1   1  21        1.96        3.80      0.62 o 
   2   1  21       12.53       13.35      0.84 o 
   3   1  21       61.57       70.20      3.08 o 
   4   1  21       22.75       18.22      3.20 o 
  -4   2  21       35.48       33.19      2.41 o 
  -3   2  21        3.55        2.91      1.03 o 
  -2   2  21        4.63        4.41      0.90 o 
  -1   2  21       69.95       73.86      1.67 o 
   0   2  21       41.92       38.79      1.38 o 
   1   2  21       70.07       72.66      1.93 o 
   2   2  21        4.63        3.90      0.94 o 
   3   2  21        3.56        6.11      1.34 o 
   4   2  21       35.47       33.00      4.01 o 
  -3   3  21       38.06       39.39      2.30 o 
  -2   3  21      296.21      284.72      5.26 o 
  -1   3  21       74.72       77.74      1.91 o 
   0   3  21       25.33       23.96      1.07 o 
   1   3  21       74.75       76.68      2.66 o 
   2   3  21      296.18      286.13     11.07 o 
   3   3  21       38.11       31.79      3.41 o 
  -3   4  21       17.43       16.71      1.85 o 
  -2   4  21       34.58       35.15      2.02 o 
  -1   4  21        0.37       -0.41      0.43 o 
   0   4  21       13.10       15.36      0.98 o 
   1   4  21        0.37        2.44      0.82 o 
   2   4  21       34.61       31.92      3.08 o 
   3   4  21       17.41       19.55      3.00 o 
  -2   5  21        0.89        1.68      0.76 o 
  -1   5  21       70.89       70.04      2.09 o 
   0   5  21      158.28      163.55      3.76 o 
   1   5  21       70.97       71.52      4.11 o 
   2   5  21        0.88        2.12      1.38 o 
  -1   6  21       16.04       16.09      1.51 o 
   0   6  21        3.17        3.10      1.19 o 
   1   6  21       16.02       15.38      2.46 o 
   0   0  22      382.41      375.34      5.97 o 
   1   0  22        7.16        7.42      0.67 o 
   2   0  22      281.42      283.51      4.02 o 
   3   0  22       10.04        9.42      1.53 o 
   4   0  22        2.32        0.37      1.17 o 
  -4   1  22        0.30       -0.50      0.94 o 
  -3   1  22        1.51        2.19      0.74 o 
  -2   1  22       61.73       56.16      1.73 o 
  -1   1  22       43.44       41.32      1.32 o 
   0   1  22        9.92       10.46      0.66 o 
   1   1  22       43.43       42.24      1.51 o 
   2   1  22       61.66       58.51      1.56 o 
   3   1  22        1.52        1.30      0.85 o 
   4   1  22        0.29       -0.50      1.41 o 
  -3   2  22       68.30       75.18      4.91 o 
  -2   2  22       45.68       48.89      3.25 o 
  -1   2  22      222.39      219.55      4.14 o 
   0   2  22       31.58       30.30      1.28 o 
   1   2  22      222.73      214.07      3.68 o 
   2   2  22       45.59       41.74      2.31 o 
   3   2  22       68.08       62.48      4.09 o 
  -3   3  22       43.82       42.95      2.40 o 
  -2   3  22       10.33        8.50      1.25 o 
  -1   3  22       29.72       26.67      1.35 o 
   0   3  22       22.55       24.97      1.26 o 
   1   3  22       29.81       30.06      1.80 o 
   2   3  22       10.29        9.28      1.31 o 
   3   3  22       43.88       47.29      4.01 o 
  -3   4  22       14.08       14.63      1.75 o 
  -2   4  22        2.08        2.57      0.93 o 
  -1   4  22       69.73       67.74      1.93 o 
   0   4  22       15.15       15.80      1.01 o 
   1   4  22       69.97       66.05      4.77 o 
   2   4  22        2.10        1.91      1.25 o 
   3   4  22       14.06       18.67      3.00 o 
  -2   5  22        2.98        0.98      1.08 o 
  -1   5  22        8.16        6.47      1.24 o 
   0   5  22        8.01        8.31      1.05 o 
   1   5  22        8.16        6.76      1.70 o 
   2   5  22        2.99        0.44      1.22 o 
  -1   6  22       22.03       19.23      1.70 o 
   0   6  22        7.30        4.50      1.30 o 
   1   6  22       22.11       23.77      2.94 o 
   1   0  23        0.52        0.40      0.36 o 
   2   0  23        2.48        3.55      0.60 o 
   3   0  23        2.45        0.65      0.61 o 
   4   0  23       13.23       13.75      2.73 o 
  -4   1  23        1.41        1.89      1.08 o 
  -3   1  23       16.20       14.62      1.26 o 
  -2   1  23       28.40       29.85      1.38 o 
  -1   1  23       22.94       24.51      1.11 o 
   0   1  23      183.60      164.23      2.49 o 
   1   1  23       22.84       24.84      1.26 o 
   2   1  23       28.43       27.37      2.32 o 
   3   1  23       16.23       15.54      1.86 o 
   4   1  23        1.42        0.25      1.74 o 
  -3   2  23       94.92       95.83      3.35 o 
  -2   2  23       26.09       25.65      2.57 o 
  -1   2  23        8.23        7.51      0.68 o 
   0   2  23      233.23      237.72      3.91 o 
   1   2  23        8.22        8.74      1.45 o 
   2   2  23       26.08       28.35      1.93 o 
   3   2  23       94.97       87.13      3.52 o 
  -3   3  23       36.48       40.61      4.08 o 
  -2   3  23      102.83      103.01      3.04 o 
  -1   3  23        1.26        1.13      0.63 o 
   0   3  23        1.16        0.69      0.48 o 
   1   3  23        1.24        2.03      0.77 o 
   2   3  23      102.92      107.02      3.50 o 
   3   3  23       36.59       38.41      3.72 o 
  -3   4  23        9.97        9.23      1.59 o 
  -2   4  23        0.88        0.65      1.41 o 
  -1   4  23       29.47       29.74      1.39 o 
   0   4  23       67.50       63.17      2.14 o 
   1   4  23       29.43       28.57      2.72 o 
   2   4  23        0.88       -0.04      0.99 o 
   3   4  23        9.99        9.14      2.29 o 
  -2   5  23        8.00        7.95      2.38 o 
  -1   5  23       24.02       24.68      1.45 o 
   0   5  23       86.84       88.84      5.04 o 
   1   5  23       23.93       22.50      2.68 o 
   2   5  23        8.06        7.88      1.90 o 
  -1   6  23        9.11       11.18      1.38 o 
   0   6  23       22.70       17.84      2.04 o 
   1   6  23        9.07       14.26      2.50 o 
   0   0  24       50.74       52.11      1.86 o 
   1   0  24       83.49       88.13      2.33 o 
   2   0  24      103.73      102.72      2.29 o 
   3   0  24        3.77        4.39      0.94 o 
   4   0  24        1.51        0.60      1.25 o 
  -3   1  24        8.74        7.54      1.03 o 
  -2   1  24      102.00      102.62      2.39 o 
  -1   1  24       15.30       16.07      0.98 o 
   0   1  24      125.61      134.44      2.24 o 
   1   1  24       15.21       15.03      1.08 o 
   2   1  24      101.96       99.76      2.15 o 
   3   1  24        8.70        8.35      1.85 o 
  -3   2  24       24.99       23.65      2.97 o 
  -2   2  24       39.36       42.97      2.06 o 
  -1   2  24      101.78       99.74      2.87 o 
   0   2  24       98.14       93.99      2.30 o 
   1   2  24      101.68      101.82      2.46 o 
   2   2  24       39.34       37.50      2.20 o 
   3   2  24       25.01       22.46      2.12 o 
  -3   3  24        8.05       10.63      1.55 o 
  -2   3  24       55.15       54.59      2.30 o 
  -1   3  24       75.52       74.08      1.90 o 
   0   3  24       43.20       40.77      1.64 o 
   1   3  24       75.61       76.88      3.59 o 
   2   3  24       55.11       51.38      2.48 o 
   3   3  24        8.06        8.59      2.17 o 
  -3   4  24       18.26       20.42      2.04 o 
  -2   4  24        9.77        7.47      1.27 o 
  -1   4  24       55.59       56.38      1.82 o 
   0   4  24        2.46        1.93      0.84 o 
   1   4  24       55.30       55.56      2.49 o 
   2   4  24        9.76        8.16      1.91 o 
   3   4  24       18.27       20.47      3.11 o 
  -2   5  24        1.93        0.46      0.97 o 
  -1   5  24       27.55       27.22      1.52 o 
   0   5  24       58.85       60.88      2.77 o 
   1   5  24       27.57       28.08      2.06 o 
   2   5  24        1.94        1.93      1.28 o 
  -1   6  24        8.79        7.88      1.23 o 
   0   6  24        0.18        2.33      1.17 o 
   1   6  24        8.79        9.36      2.13 o 
   1   0  25      271.46      255.71      4.37 o 
   2   0  25       17.76       16.95      1.10 o 
   3   0  25        2.72        2.81      1.81 o 
  -3   1  25       15.21       14.60      1.31 o 
  -2   1  25      128.69      129.07      2.77 o 
  -1   1  25      227.45      231.13      3.52 o 
   0   1  25       71.35       70.72      2.49 o 
   1   1  25      227.26      230.19      4.41 o 
   2   1  25      128.64      129.75      2.52 o 
   3   1  25       15.14       15.83      1.87 o 
  -3   2  25       23.48       27.08      2.12 o 
  -2   2  25       34.21       32.57      1.85 o 
  -1   2  25       46.31       47.53      1.87 o 
   0   2  25       31.01       31.80      1.41 o 
   1   2  25       46.26       45.55      1.77 o 
   2   2  25       34.27       36.40      4.77 o 
   3   2  25       23.48       23.92      4.03 o 
  -3   3  25       17.16       18.17      1.91 o 
  -2   3  25       19.65       16.65      1.56 o 
  -1   3  25        3.40        4.07      0.68 o 
   0   3  25        0.03        0.19      0.52 o 
   1   3  25        3.41        3.71      0.93 o 
   2   3  25       19.58       18.02      1.73 o 
   3   3  25       17.15       22.51      3.08 o 
  -2   4  25        1.58        0.74      0.88 o 
  -1   4  25       22.00       21.59      1.28 o 
   0   4  25      142.13      137.40      3.28 o 
   1   4  25       21.97       20.32      1.75 o 
   2   4  25        1.58        1.31      1.21 o 
  -2   5  25        8.29        8.19      1.38 o 
  -1   5  25       11.24       10.86      1.12 o 
   0   5  25       50.58       45.49      5.38 o 
   1   5  25       11.24       12.20      1.55 o 
   2   5  25        8.30        7.87      2.02 o 
   0   6  25       71.19       74.61      3.39 o 
   0   0  26       20.52       17.11      2.00 o 
   1   0  26      653.23      657.67      8.43 o 
   2   0  26        0.06        0.18      0.46 o 
   3   0  26        0.01       -0.02      0.66 o 
  -3   1  26       46.68       41.86      1.89 o 
  -2   1  26       81.34       86.68      2.27 o 
  -1   1  26       31.52       33.86      1.35 o 
   0   1  26      279.67      281.55      5.16 o 
   1   1  26       31.64       34.18      1.51 o 
   2   1  26       81.54       87.76      2.09 o 
   3   1  26       46.63       44.79      2.85 o 
  -3   2  26       36.12       38.50      2.23 o 
  -2   2  26       15.38       17.84      1.49 o 
  -1   2  26      327.66      329.27      5.41 o 
   0   2  26       43.97       50.73      1.90 o 
   1   2  26      327.61      335.03      5.20 o 
   2   2  26       15.40       21.90      2.36 o 
   3   2  26       36.19       33.34      4.10 o 
  -3   3  26       12.01       13.06      1.69 o 
  -2   3  26       14.92       14.66      1.55 o 
  -1   3  26      112.68      102.49      2.88 o 
   0   3  26       24.14       25.58      1.55 o 
   1   3  26      112.80       99.28      3.29 o 
   2   3  26       14.94       14.44      1.63 o 
   3   3  26       11.98        7.06      2.03 o 
  -2   4  26       12.67       13.11      1.56 o 
  -1   4  26       30.52       33.68      1.52 o 
   0   4  26        7.19        7.48      1.29 o 
   1   4  26       30.65       31.16      4.31 o 
   2   4  26       12.65       11.31      2.26 o 
  -2   5  26        6.65        7.65      1.44 o 
  -1   5  26       47.79       45.15      1.82 o 
   0   5  26        0.76       -0.50      0.85 o 
   1   5  26       47.83       50.04      4.63 o 
   2   5  26        6.65        6.09      1.92 o 
   0   6  26        4.52        6.96      1.56 o 
   1   0  27      298.37      299.32      4.94 o 
   2   0  27       35.75       35.30      1.49 o 
   3   0  27        3.00        2.91      0.90 o 
  -3   1  27       35.11       30.80      1.73 o 
  -2   1  27       31.16       31.25      2.65 o 
  -1   1  27      236.85      223.79      3.72 o 
   0   1  27      120.75      129.39      2.78 o 
   1   1  27      236.63      230.00      4.13 o 
   2   1  27       31.15       31.97      1.70 o 
   3   1  27       35.22       29.53      2.42 o 
  -3   2  27        9.59        9.71      1.33 o 
  -2   2  27       93.25       90.95      3.60 o 
  -1   2  27        5.60        6.90      1.05 o 
   0   2  27       12.40       16.16      1.40 o 
   1   2  27        5.61        5.45      0.82 o 
   2   2  27       93.31       91.86      3.40 o 
   3   2  27        9.61       12.19      1.74 o 
  -3   3  27        1.68       -1.14      1.00 o 
  -2   3  27       68.26       67.08      4.23 o 
  -1   3  27        2.63        2.04      0.80 o 
   0   3  27       11.17       10.47      1.12 o 
   1   3  27        2.63        3.75      0.99 o 
   2   3  27       68.31       64.69      3.41 o 
   3   3  27        1.66        1.18      1.36 o 
  -2   4  27        8.16        8.16      1.38 o 
  -1   4  27       22.87       20.70      1.60 o 
   0   4  27      167.16      162.44      4.42 o 
   1   4  27       22.89       20.15      1.79 o 
   2   4  27        8.17        8.07      2.05 o 
  -1   5  27       10.48       11.47      1.30 o 
   0   5  27       41.58       42.13      2.51 o 
   1   5  27       10.46       13.84      1.68 o 
   0   0  28      170.77      169.60      6.18 o 
   1   0  28        6.14        8.19      1.00 o 
   2   0  28        6.55        5.26      0.84 o 
   3   0  28        3.60        3.14      0.96 o 
  -3   1  28        4.68        3.70      0.95 o 
  -2   1  28       48.18       43.69      1.81 o 
  -1   1  28      285.58      286.00      6.34 o 
   0   1  28      320.84      314.11      4.85 o 
   1   1  28      285.42      287.80      4.81 o 
   2   1  28       48.20       46.64      1.95 o 
   3   1  28        4.69        4.92      1.36 o 
  -3   2  28       26.72       27.42      1.78 o 
  -2   2  28      174.94      168.18      3.97 o 
  -1   2  28       76.09       81.56      2.53 o 
   0   2  28       24.09       24.17      1.37 o 
   1   2  28       75.95       73.95      2.29 o 
   2   2  28      174.66      162.12      4.67 o 
   3   2  28       26.74       27.42      3.14 o 
  -3   3  28       27.88       29.97      2.30 o 
  -2   3  28       18.14       18.17      1.71 o 
  -1   3  28      109.44       96.84      2.86 o 
   0   3  28      248.87      234.49      4.36 o 
   1   3  28      109.19       95.63      3.31 o 
   2   3  28       18.13       21.81      3.44 o 
   3   3  28       27.82       33.73      3.75 o 
  -2   4  28       17.87       13.56      2.60 o 
  -1   4  28       17.23       17.81      1.56 o 
   0   4  28       30.05       30.57      3.15 o 
   1   4  28       17.28       16.29      1.69 o 
   2   4  28       17.90       16.42      2.63 o 
  -1   5  28       39.66       45.09      2.30 o 
   0   5  28        0.11        0.22      0.99 o 
   1   5  28       39.55       41.48      2.53 o 
   1   0  29      178.97      180.79      3.72 o 
   2   0  29       25.85       27.28      1.41 o 
   3   0  29        1.79        2.30      1.21 o 
  -3   1  29        1.34        0.50      0.80 o 
  -2   1  29       19.65       20.63      1.35 o 
  -1   1  29       89.29       88.27      2.62 o 
   0   1  29      164.39      172.26      4.56 o 
   1   1  29       89.17       92.25      2.55 o 
   2   1  29       19.68       21.09      1.51 o 
   3   1  29        1.35        0.25      0.98 o 
  -3   2  29       22.32       22.49      1.67 o 
  -2   2  29       58.09       58.26      2.41 o 
  -1   2  29      180.29      176.77      3.90 o 
   0   2  29       43.73       43.53      1.73 o 
   1   2  29      180.24      176.66      3.68 o 
   2   2  29       58.10       58.49      2.80 o 
   3   2  29       22.25       22.01      2.23 o 
  -2   3  29       65.55       71.58      2.90 o 
  -1   3  29       57.43       47.06      2.09 o 
   0   3  29        3.07        5.56      0.92 o 
   1   3  29       57.46       53.32      2.81 o 
   2   3  29       65.49       62.84      2.92 o 
  -2   4  29       11.84       13.81      1.70 o 
  -1   4  29        5.31        3.99      1.08 o 
   0   4  29      131.09      128.82      4.06 o 
   1   4  29        5.31        3.81      1.14 o 
   2   4  29       11.85       13.92      2.58 o 
  -1   5  29       44.28       49.05      2.84 o 
   0   5  29       23.43       19.94      1.98 o 
   1   5  29       44.41       47.45      3.99 o 
   0   0  30     2586.39     2489.32     45.70 o 
   1   0  30       28.63       35.61      1.72 o 
   2   0  30       16.12       23.80      1.37 o 
   3   0  30        2.77        3.11      1.01 o 
  -3   1  30        1.43        1.24      0.84 o 
  -2   1  30        0.20        0.42      0.64 o 
  -1   1  30      318.16      312.84      5.40 o 
   0   1  30      355.68      353.09     11.06 o 
   1   1  30      317.96      322.43      5.29 o 
   2   1  30        0.20        1.28      0.78 o 
   3   1  30        1.40        0.97      1.05 o 
  -3   2  30        0.35        1.70      0.95 o 
  -2   2  30       65.40       64.34      2.59 o 
  -1   2  30       47.76       45.74      1.74 o 
   0   2  30       10.34        9.22      1.03 o 
   1   2  30       47.75       47.79      1.89 o 
   2   2  30       65.45       61.91      2.91 o 
   3   2  30        0.35        0.25      0.99 o 
  -2   3  30       10.61       10.40      1.90 o 
  -1   3  30        3.11        3.06      0.94 o 
   0   3  30        0.03        0.28      0.61 o 
   1   3  30        3.11        2.49      0.96 o 
   2   3  30       10.65        9.33      1.50 o 
  -2   4  30       22.25       23.58      1.98 o 
  -1   4  30        5.01        4.21      1.68 o 
   0   4  30        7.79        8.46      1.44 o 
   1   4  30        5.03        3.85      2.38 o 
   2   4  30       22.22       20.98      2.94 o 
  -1   5  30        4.81        4.57      1.42 o 
   0   5  30        3.05        1.34      1.24 o 
   1   5  30        4.79        6.07      1.34 o 
   1   0  31       22.22       22.53      1.99 o 
   2   0  31        3.49        4.60      0.84 o 
   3   0  31       26.17       25.21      1.83 o 
  -3   1  31        4.56        4.34      1.02 o 
  -2   1  31       95.57       84.61      2.48 o 
  -1   1  31       50.57       57.77      2.22 o 
   0   1  31       22.19       29.59      2.11 o 
   1   1  31       50.68       58.24      2.09 o 
   2   1  31       95.45       85.20      2.94 o 
   3   1  31        4.56        3.26      1.30 o 
  -3   2  31       12.61       11.80      1.45 o 
  -2   2  31       12.18       13.87      1.30 o 
  -1   2  31       85.74       89.37      3.66 o 
   0   2  31       64.50       59.99      2.76 o 
   1   2  31       85.69       90.62      2.63 o 
   2   2  31       12.20       12.39      1.64 o 
   3   2  31       12.63        9.87      1.73 o 
  -2   3  31       17.95       18.98      1.80 o 
  -1   3  31       30.42       21.49      2.87 o 
   0   3  31       28.55       28.88      1.68 o 
   1   3  31       30.42       20.89      3.31 o 
   2   3  31       17.90       15.94      1.84 o 
  -2   4  31        8.73       11.09      1.56 o 
  -1   4  31        1.43        1.98      0.90 o 
   0   4  31       65.75       58.56      2.83 o 
   1   4  31        1.44        2.21      1.00 o 
   2   4  31        8.75        6.70      2.13 o 
   0   5  31       14.20       13.01      1.76 o 
   0   0  32      330.41      333.18      9.94 o 
   1   0  32       33.93       33.52      1.76 o 
   2   0  32       10.92        8.41      1.25 o 
   3   0  32        0.16        0.52      0.84 o 
  -3   1  32        5.66        7.79      1.20 o 
  -2   1  32       16.05       16.03      1.32 o 
  -1   1  32      251.94      252.85      4.83 o 
   0   1  32       74.82       74.45      3.10 o 
   1   1  32      252.21      256.40      4.71 o 
   2   1  32       16.01       13.89      1.78 o 
   3   1  32        5.71        6.39      1.56 o 
  -2   2  32      130.49      129.62      5.56 o 
  -1   2  32       79.00       74.22      4.38 o 
   0   2  32       17.44       20.29      1.86 o 
   1   2  32       78.98       70.64      2.37 o 
   2   2  32      130.64      120.40      4.20 o 
  -2   3  32       22.09       22.89      1.95 o 
  -1   3  32        6.70        5.00      1.08 o 
   0   3  32        8.96       10.07      1.61 o 
   1   3  32        6.75        5.06      1.16 o 
   2   3  32       22.11       20.49      2.02 o 
  -1   4  32       41.40       40.63      5.17 o 
   0   4  32        0.77        1.00      0.91 o 
   1   4  32       41.29       41.81      2.49 o 
   1   0  33       78.62       80.46      2.56 o 
   2   0  33        3.72        3.52      1.04 o 
   3   0  33        3.53        2.18      0.99 o 
  -2   1  33       16.44       16.54      1.36 o 
  -1   1  33       23.87       24.87      2.14 o 
   0   1  33      229.19      229.82      6.58 o 
   1   1  33       23.77       27.01      2.33 o 
   2   1  33       16.36       13.75      1.78 o 
  -2   2  33       94.59       95.61      2.75 o 
  -1   2  33       52.98       56.27      3.06 o 
   0   2  33        0.17        1.82      1.30 o 
   1   2  33       52.98       48.05      3.04 o 
   2   2  33       94.44       88.85      3.65 o 
  -2   3  33        2.36        2.36      1.27 o 
  -1   3  33       51.80       53.93      6.66 o 
   0   3  33        1.89        2.55      1.18 o 
   1   3  33       51.84       50.21      4.17 o 
   2   3  33        2.37        1.49      1.01 o 
  -1   4  33        4.48        4.02      1.18 o 
   0   4  33        7.46        7.55      2.27 o 
   1   4  33        4.47        4.14      1.25 o 
   0   0  34      119.54      117.92      5.62 o 
   1   0  34        9.83       14.06      2.38 o 
   2   0  34       16.99       14.23      1.49 o 
  -2   1  34       20.45       21.77      1.52 o 
  -1   1  34       89.23       82.62      3.55 o 
   0   1  34      233.28      232.74      5.85 o 
   1   1  34       89.22       88.92      2.70 o 
   2   1  34       20.39       21.53      2.34 o 
  -2   2  34       40.07       42.17      2.05 o 
  -1   2  34       12.22       10.11      1.80 o 
   0   2  34       24.82       24.14      2.10 o 
   1   2  34       12.24        9.49      1.19 o 
   2   2  34       40.18       37.25      7.35 o 
  -2   3  34        1.56        3.24      1.31 o 
  -1   3  34        4.34        3.90      1.52 o 
   0   3  34       70.93       67.35      4.03 o 
   1   3  34        4.30        3.74      1.08 o 
   2   3  34        1.57        2.89      1.16 o 
  -1   4  34        5.51        3.72      1.64 o 
   0   4  34       21.38       23.67      3.35 o 
   1   4  34        5.49        5.51      1.46 o 
   1   0  35      145.51      150.45      6.39 o 
   2   0  35        6.60        9.70      1.99 o 
  -2   1  35        9.33       10.11      1.24 o 
  -1   1  35       46.20       54.19      2.97 o 
   0   1  35        3.12        8.58      1.45 o 
   1   1  35       46.13       48.05      2.08 o 
   2   1  35        9.36        6.94      1.44 o 
  -2   2  35        0.20        1.44      0.88 o 
  -1   2  35        8.02        8.05      1.68 o 
   0   2  35        0.28        0.85      1.00 o 
   1   2  35        8.07        7.31      1.12 o 
   2   2  35        0.20       -0.04      0.91 o 
  -1   3  35        2.71        3.25      1.49 o 
   0   3  35        1.95        4.01      1.66 o 
   1   3  35        2.67        2.45      1.04 o 
  -1   4  35        8.05       10.75      2.15 o 
   0   4  35       38.64       35.91      3.89 o 
   1   4  35        8.07        8.89      2.22 o 
   0   0  36        0.25        0.01      1.44 o 
   1   0  36      222.67      229.20      6.04 o 
   2   0  36        7.41        6.03      1.56 o 
  -2   1  36       15.42       15.71      1.78 o 
  -1   1  36        2.05        1.86      1.15 o 
   0   1  36        3.08        3.59      1.56 o 
   1   1  36        2.09        3.47      1.22 o 
   2   1  36       15.36       16.10      2.02 o 
  -2   2  36       22.62       21.25      1.66 o 
  -1   2  36        1.22        2.84      1.44 o 
   0   2  36        8.43        8.20      2.03 o 
   1   2  36        1.21        1.85      0.84 o 
   2   2  36       22.61       17.90      2.01 o 
  -1   3  36       17.35       15.94      2.23 o 
   0   3  36        8.20        7.60      2.09 o 
   1   3  36       17.36       15.47      1.80 o 
   0   4  36        5.60       12.61      2.80 o 
   1   0  37        0.53        4.01      1.30 o 
   2   0  37        8.52        7.34      1.72 o 
  -2   1  37       25.30       31.02      2.22 o 
  -1   1  37        2.57        4.25      1.46 o 
   0   1  37        7.94        7.18      2.73 o 
   1   1  37        2.58        4.91      1.30 o 
   2   1  37       25.32       31.83      2.80 o 
  -2   2  37       24.57       19.15      2.07 o 
  -1   2  37        1.49        1.82      1.44 o 
   0   2  37        2.71        3.25      1.28 o 
   1   2  37        1.49        5.22      1.96 o 
   2   2  37       24.52       21.05      2.21 o 
  -1   3  37        7.38        8.36      1.99 o 
   0   3  37        0.02        2.19      1.21 o 
   1   3  37        7.38        7.54      1.42 o 
   0   0  38       12.02        8.46      2.26 o 
   1   0  38       31.09       33.89      2.62 o 
   2   0  38       22.62       22.56      1.89 o 
  -2   1  38        7.23        7.01      1.50 o 
  -1   1  38        7.17        7.94      1.68 o 
   0   1  38        9.40       12.16      1.85 o 
   1   1  38        7.17        7.88      1.59 o 
   2   1  38        7.25        6.96      1.53 o 
  -1   2  38        2.16        2.05      1.40 o 
   0   2  38        4.41        7.09      1.55 o 
   1   2  38        2.11        2.18      1.52 o 
  -1   3  38        1.70        4.88      1.80 o 
   0   3  38        2.07        4.95      1.98 o 
   1   3  38        1.69        2.35      1.78 o 
   1   0  39        0.01        0.90      1.16 o 
  -1   1  39        1.66        1.04      1.29 o 
   0   1  39       12.60       16.57      2.09 o 
   1   1  39        1.67        2.48      1.18 o 
  -1   2  39        2.90        3.59      1.60 o 
   0   2  39        0.31        0.71      1.13 o 
   1   2  39        2.92        1.15      1.48 o 
   0   0  40       17.36       19.53      3.15 o 
   1   0  40       35.21       34.86      2.96 o 
  -1   1  40        9.49       13.31      2.02 o 
   0   1  40       19.14       20.27      2.27 o 
   1   1  40        9.47       12.20      1.90 o 
   0   2  40        1.30        1.36      1.22 o 
   1   0  41        8.59       11.29      1.89 o 
  -1   1  41        8.42        9.85      1.96 o 
   0   1  41       35.42       46.99      3.11 o 
   1   1  41        8.40        8.10      1.70 o 
   0   0  42       56.02       58.58      4.60 o 
   0   1  42       17.91       20.12      2.40 o 
                                                 
